# Supplementary material for: The distribution characteristics of global blaOXA-carrying Klebsiella pneumoniae
Source: BMC Infect Dis. 2023 Mar 29;23:182. doi: 10.1186/s12879-023-08156-5 (PMC10053090; doi:10.1186/s12879-023-08156-5)
Supplement: Supplementary file 3 — Additional file 3: TableS2. The accession number and the web link to datasets for the provided name ofall the strains in this study. [file 12879_2023_8156_MOESM3_ESM.xlsx]

## Sheet: Sheet1
Table S2. The accession number and the web link to datasets for the provided name of all the strains in this study
Genomes	Assembly_1	Assembly_2	FTP sites
Klebsiella_pneumoniae_002SK2	GCA_002848605.1_ASM284860v1	GCA_002848605.1	https://ftp.ncbi.nlm.nih.gov/genomes/all/GCA/002/848/605/GCA_002848605.1_ASM284860v1
Klebsiella_pneumoniae_020030X1B1	GCA_018861975.1_ASM1886197v1	GCA_018861975.1	https://ftp.ncbi.nlm.nih.gov/genomes/all/GCA/018/861/975/GCA_018861975.1_ASM1886197v1
Klebsiella_pneumoniae_020030X1B2	GCA_018861895.1_ASM1886189v1	GCA_018861895.1	https://ftp.ncbi.nlm.nih.gov/genomes/all/GCA/018/861/895/GCA_018861895.1_ASM1886189v1
Klebsiella_pneumoniae_020030X1B3	GCA_018861995.1_ASM1886199v1	GCA_018861995.1	https://ftp.ncbi.nlm.nih.gov/genomes/all/GCA/018/861/995/GCA_018861995.1_ASM1886199v1
Klebsiella_pneumoniae_02_14_026	GCA_014857185.1_ASM1485718v1	GCA_014857185.1	https://ftp.ncbi.nlm.nih.gov/genomes/all/GCA/014/857/185/GCA_014857185.1_ASM1485718v1
Klebsiella_pneumoniae_0505034	GCA_009826225.1_ASM982622v1	GCA_009826225.1	https://ftp.ncbi.nlm.nih.gov/genomes/all/GCA/009/826/225/GCA_009826225.1_ASM982622v1
Klebsiella_pneumoniae_0505049	GCA_009826175.1_ASM982617v1	GCA_009826175.1	https://ftp.ncbi.nlm.nih.gov/genomes/all/GCA/009/826/175/GCA_009826175.1_ASM982617v1
Klebsiella_pneumoniae_0603003	GCA_009825975.1_ASM982597v1	GCA_009825975.1	https://ftp.ncbi.nlm.nih.gov/genomes/all/GCA/009/825/975/GCA_009825975.1_ASM982597v1
Klebsiella_pneumoniae_064B6	GCA_004004775.1_ASM400477v1	GCA_004004775.1	https://ftp.ncbi.nlm.nih.gov/genomes/all/GCA/004/004/775/GCA_004004775.1_ASM400477v1
Klebsiella_pneumoniae_064C6	GCA_004005105.1_ASM400510v1	GCA_004005105.1	https://ftp.ncbi.nlm.nih.gov/genomes/all/GCA/004/005/105/GCA_004005105.1_ASM400510v1
Klebsiella_pneumoniae_06KM907	GCA_013416055.1_ASM1341605v1	GCA_013416055.1	https://ftp.ncbi.nlm.nih.gov/genomes/all/GCA/013/416/055/GCA_013416055.1_ASM1341605v1
Klebsiella_pneumoniae_071G9	GCA_004179405.1_ASM417940v1	GCA_004179405.1	https://ftp.ncbi.nlm.nih.gov/genomes/all/GCA/004/179/405/GCA_004179405.1_ASM417940v1
Klebsiella_pneumoniae_1-10	GCA_016644075.1_ASM1664407v1	GCA_016644075.1	https://ftp.ncbi.nlm.nih.gov/genomes/all/GCA/016/644/075/GCA_016644075.1_ASM1664407v1
Klebsiella_pneumoniae_10-19	GCA_016529745.1_ASM1652974v1	GCA_016529745.1	https://ftp.ncbi.nlm.nih.gov/genomes/all/GCA/016/529/745/GCA_016529745.1_ASM1652974v1
Klebsiella_pneumoniae_10-21	GCA_016643955.1_ASM1664395v1	GCA_016643955.1	https://ftp.ncbi.nlm.nih.gov/genomes/all/GCA/016/643/955/GCA_016643955.1_ASM1664395v1
Klebsiella_pneumoniae_1009100	GCA_003687885.1_ASM368788v1	GCA_003687885.1	https://ftp.ncbi.nlm.nih.gov/genomes/all/GCA/003/687/885/GCA_003687885.1_ASM368788v1
Klebsiella_pneumoniae_1011214	GCA_009825455.1_ASM982545v1	GCA_009825455.1	https://ftp.ncbi.nlm.nih.gov/genomes/all/GCA/009/825/455/GCA_009825455.1_ASM982545v1
Klebsiella_pneumoniae_1011216	GCA_009825755.1_ASM982575v1	GCA_009825755.1	https://ftp.ncbi.nlm.nih.gov/genomes/all/GCA/009/825/755/GCA_009825755.1_ASM982575v1
Klebsiella_pneumoniae_1012132	GCA_009826475.1_ASM982647v1	GCA_009826475.1	https://ftp.ncbi.nlm.nih.gov/genomes/all/GCA/009/826/475/GCA_009826475.1_ASM982647v1
Klebsiella_pneumoniae_1012201	GCA_009825475.1_ASM982547v1	GCA_009825475.1	https://ftp.ncbi.nlm.nih.gov/genomes/all/GCA/009/825/475/GCA_009825475.1_ASM982547v1
Klebsiella_pneumoniae_101436	GCA_001647455.1_ASM164745v1	GCA_001647455.1	https://ftp.ncbi.nlm.nih.gov/genomes/all/GCA/001/647/455/GCA_001647455.1_ASM164745v1
Klebsiella_pneumoniae_101712	GCA_000788005.1_ASM78800v1	GCA_000788005.1	https://ftp.ncbi.nlm.nih.gov/genomes/all/GCA/000/788/005/GCA_000788005.1_ASM78800v1
Klebsiella_pneumoniae_101731	GCA_001647475.1_ASM164747v1	GCA_001647475.1	https://ftp.ncbi.nlm.nih.gov/genomes/all/GCA/001/647/475/GCA_001647475.1_ASM164747v1
Klebsiella_pneumoniae_1018775	GCA_003687955.1_ASM368795v1	GCA_003687955.1	https://ftp.ncbi.nlm.nih.gov/genomes/all/GCA/003/687/955/GCA_003687955.1_ASM368795v1
Klebsiella_pneumoniae_102B8	GCA_004005745.1_ASM400574v1	GCA_004005745.1	https://ftp.ncbi.nlm.nih.gov/genomes/all/GCA/004/005/745/GCA_004005745.1_ASM400574v1
Klebsiella_pneumoniae_1030170	GCA_017922445.1_ASM1792244v1	GCA_017922445.1	https://ftp.ncbi.nlm.nih.gov/genomes/all/GCA/017/922/445/GCA_017922445.1_ASM1792244v1
Klebsiella_pneumoniae_1037797	GCA_017922375.1_ASM1792237v1	GCA_017922375.1	https://ftp.ncbi.nlm.nih.gov/genomes/all/GCA/017/922/375/GCA_017922375.1_ASM1792237v1
Klebsiella_pneumoniae_105	GCA_016881485.1_ASM1688148v1	GCA_016881485.1	https://ftp.ncbi.nlm.nih.gov/genomes/all/GCA/016/881/485/GCA_016881485.1_ASM1688148v1
Klebsiella_pneumoniae_105371	GCA_001647465.1_ASM164746v1	GCA_001647465.1	https://ftp.ncbi.nlm.nih.gov/genomes/all/GCA/001/647/465/GCA_001647465.1_ASM164746v1
Klebsiella_pneumoniae_106E10	GCA_004005735.1_ASM400573v1	GCA_004005735.1	https://ftp.ncbi.nlm.nih.gov/genomes/all/GCA/004/005/735/GCA_004005735.1_ASM400573v1
Klebsiella_pneumoniae_10779	GCA_015278455.1_ASM1527845v1	GCA_015278455.1	https://ftp.ncbi.nlm.nih.gov/genomes/all/GCA/015/278/455/GCA_015278455.1_ASM1527845v1
Klebsiella_pneumoniae_107A5	GCA_004005355.1_ASM400535v1	GCA_004005355.1	https://ftp.ncbi.nlm.nih.gov/genomes/all/GCA/004/005/355/GCA_004005355.1_ASM400535v1
Klebsiella_pneumoniae_109	GCA_016881585.1_ASM1688158v1	GCA_016881585.1	https://ftp.ncbi.nlm.nih.gov/genomes/all/GCA/016/881/585/GCA_016881585.1_ASM1688158v1
Klebsiella_pneumoniae_109A4	GCA_004153275.1_ASM415327v1	GCA_004153275.1	https://ftp.ncbi.nlm.nih.gov/genomes/all/GCA/004/153/275/GCA_004153275.1_ASM415327v1
Klebsiella_pneumoniae_109A6	GCA_004004815.1_ASM400481v1	GCA_004004815.1	https://ftp.ncbi.nlm.nih.gov/genomes/all/GCA/004/004/815/GCA_004004815.1_ASM400481v1
Klebsiella_pneumoniae_109A7	GCA_004005185.1_ASM400518v1	GCA_004005185.1	https://ftp.ncbi.nlm.nih.gov/genomes/all/GCA/004/005/185/GCA_004005185.1_ASM400518v1
Klebsiella_pneumoniae_10KXXI	GCA_018137665.1_ASM1813766v1	GCA_018137665.1	https://ftp.ncbi.nlm.nih.gov/genomes/all/GCA/018/137/665/GCA_018137665.1_ASM1813766v1
Klebsiella_pneumoniae_11	GCA_001709275.1_ASM170927v1	GCA_001709275.1	https://ftp.ncbi.nlm.nih.gov/genomes/all/GCA/001/709/275/GCA_001709275.1_ASM170927v1
Klebsiella_pneumoniae_11-2	GCA_016643975.1_ASM1664397v1	GCA_016643975.1	https://ftp.ncbi.nlm.nih.gov/genomes/all/GCA/016/643/975/GCA_016643975.1_ASM1664397v1
Klebsiella_pneumoniae_11027	GCA_015278415.1_ASM1527841v1	GCA_015278415.1	https://ftp.ncbi.nlm.nih.gov/genomes/all/GCA/015/278/415/GCA_015278415.1_ASM1527841v1
Klebsiella_pneumoniae_11115	GCA_015278375.1_ASM1527837v1	GCA_015278375.1	https://ftp.ncbi.nlm.nih.gov/genomes/all/GCA/015/278/375/GCA_015278375.1_ASM1527837v1
Klebsiella_pneumoniae_11227-1	GCA_000699345.1_11227_1	GCA_000699345.1	https://ftp.ncbi.nlm.nih.gov/genomes/all/GCA/000/699/345/GCA_000699345.1_11227-1
Klebsiella_pneumoniae_114PB	GCA_009758275.2_ASM975827v2	GCA_009758275.2	https://ftp.ncbi.nlm.nih.gov/genomes/all/GCA/009/758/275/GCA_009758275.2_ASM975827v2
Klebsiella_pneumoniae_116E3	GCA_004004995.1_ASM400499v1	GCA_004004995.1	https://ftp.ncbi.nlm.nih.gov/genomes/all/GCA/004/004/995/GCA_004004995.1_ASM400499v1
Klebsiella_pneumoniae_116E4	GCA_004005335.1_ASM400533v1	GCA_004005335.1	https://ftp.ncbi.nlm.nih.gov/genomes/all/GCA/004/005/335/GCA_004005335.1_ASM400533v1
Klebsiella_pneumoniae_116E6	GCA_004005285.1_ASM400528v1	GCA_004005285.1	https://ftp.ncbi.nlm.nih.gov/genomes/all/GCA/004/005/285/GCA_004005285.1_ASM400528v1
Klebsiella_pneumoniae_117	GCA_002411905.1_ASM241190v1	GCA_002411905.1	https://ftp.ncbi.nlm.nih.gov/genomes/all/GCA/002/411/905/GCA_002411905.1_ASM241190v1
Klebsiella_pneumoniae_1192	GCA_008572915.1_ASM857291v1	GCA_008572915.1	https://ftp.ncbi.nlm.nih.gov/genomes/all/GCA/008/572/915/GCA_008572915.1_ASM857291v1
Klebsiella_pneumoniae_1194	GCA_001718115.1_ASM171811v1	GCA_001718115.1	https://ftp.ncbi.nlm.nih.gov/genomes/all/GCA/001/718/115/GCA_001718115.1_ASM171811v1
Klebsiella_pneumoniae_11KM256	GCA_013416035.1_ASM1341603v1	GCA_013416035.1	https://ftp.ncbi.nlm.nih.gov/genomes/all/GCA/013/416/035/GCA_013416035.1_ASM1341603v1
Klebsiella_pneumoniae_11KXXI	GCA_018137695.1_ASM1813769v1	GCA_018137695.1	https://ftp.ncbi.nlm.nih.gov/genomes/all/GCA/018/137/695/GCA_018137695.1_ASM1813769v1
Klebsiella_pneumoniae_11_BR_13	GCA_001701915.1_ASM170191v1	GCA_001701915.1	https://ftp.ncbi.nlm.nih.gov/genomes/all/GCA/001/701/915/GCA_001701915.1_ASM170191v1
Klebsiella_pneumoniae_120I5	GCA_004004905.1_ASM400490v1	GCA_004004905.1	https://ftp.ncbi.nlm.nih.gov/genomes/all/GCA/004/004/905/GCA_004004905.1_ASM400490v1
Klebsiella_pneumoniae_1219	GCA_003598825.1_ASM359882v1	GCA_003598825.1	https://ftp.ncbi.nlm.nih.gov/genomes/all/GCA/003/598/825/GCA_003598825.1_ASM359882v1
Klebsiella_pneumoniae_122-1	GCA_007993615.1_ASM799361v1	GCA_007993615.1	https://ftp.ncbi.nlm.nih.gov/genomes/all/GCA/007/993/615/GCA_007993615.1_ASM799361v1
Klebsiella_pneumoniae_122E3	GCA_004005265.1_ASM400526v1	GCA_004005265.1	https://ftp.ncbi.nlm.nih.gov/genomes/all/GCA/004/005/265/GCA_004005265.1_ASM400526v1
Klebsiella_pneumoniae_12KP	GCA_020805445.1_ASM2080544v1	GCA_020805445.1	https://ftp.ncbi.nlm.nih.gov/genomes/all/GCA/020/805/445/GCA_020805445.1_ASM2080544v1
Klebsiella_pneumoniae_1307130	GCA_009825605.1_ASM982560v1	GCA_009825605.1	https://ftp.ncbi.nlm.nih.gov/genomes/all/GCA/009/825/605/GCA_009825605.1_ASM982560v1
Klebsiella_pneumoniae_13190	GCA_009497735.1_ASM949773v1	GCA_009497735.1	https://ftp.ncbi.nlm.nih.gov/genomes/all/GCA/009/497/735/GCA_009497735.1_ASM949773v1
Klebsiella_pneumoniae_135	GCA_016881535.1_ASM1688153v1	GCA_016881535.1	https://ftp.ncbi.nlm.nih.gov/genomes/all/GCA/016/881/535/GCA_016881535.1_ASM1688153v1
Klebsiella_pneumoniae_13KP	GCA_020805455.1_ASM2080545v1	GCA_020805455.1	https://ftp.ncbi.nlm.nih.gov/genomes/all/GCA/020/805/455/GCA_020805455.1_ASM2080545v1
Klebsiella_pneumoniae_13KXXI	GCA_018137615.1_ASM1813761v1	GCA_018137615.1	https://ftp.ncbi.nlm.nih.gov/genomes/all/GCA/018/137/615/GCA_018137615.1_ASM1813761v1
Klebsiella_pneumoniae_1421_1-A	GCA_001906725.1_ASM190672v1	GCA_001906725.1	https://ftp.ncbi.nlm.nih.gov/genomes/all/GCA/001/906/725/GCA_001906725.1_ASM190672v1
Klebsiella_pneumoniae_1431_1-C	GCA_001906715.1_ASM190671v1	GCA_001906715.1	https://ftp.ncbi.nlm.nih.gov/genomes/all/GCA/001/906/715/GCA_001906715.1_ASM190671v1
Klebsiella_pneumoniae_1438_2-A	GCA_001905185.1_ASM190518v1	GCA_001905185.1	https://ftp.ncbi.nlm.nih.gov/genomes/all/GCA/001/905/185/GCA_001905185.1_ASM190518v1
Klebsiella_pneumoniae_1439_3-A	GCA_001905315.1_ASM190531v1	GCA_001905315.1	https://ftp.ncbi.nlm.nih.gov/genomes/all/GCA/001/905/315/GCA_001905315.1_ASM190531v1
Klebsiella_pneumoniae_1446_1-B	GCA_001906705.1_ASM190670v1	GCA_001906705.1	https://ftp.ncbi.nlm.nih.gov/genomes/all/GCA/001/906/705/GCA_001906705.1_ASM190670v1
Klebsiella_pneumoniae_149	GCA_016881525.1_ASM1688152v1	GCA_016881525.1	https://ftp.ncbi.nlm.nih.gov/genomes/all/GCA/016/881/525/GCA_016881525.1_ASM1688152v1
Klebsiella_pneumoniae_1491_2-B	GCA_001906685.1_ASM190668v1	GCA_001906685.1	https://ftp.ncbi.nlm.nih.gov/genomes/all/GCA/001/906/685/GCA_001906685.1_ASM190668v1
Klebsiella_pneumoniae_1492_2-C	GCA_001906645.1_ASM190664v1	GCA_001906645.1	https://ftp.ncbi.nlm.nih.gov/genomes/all/GCA/001/906/645/GCA_001906645.1_ASM190664v1
Klebsiella_pneumoniae_1502020	GCA_009825575.1_ASM982557v1	GCA_009825575.1	https://ftp.ncbi.nlm.nih.gov/genomes/all/GCA/009/825/575/GCA_009825575.1_ASM982557v1
Klebsiella_pneumoniae_1506_2-D	GCA_001905195.1_ASM190519v1	GCA_001905195.1	https://ftp.ncbi.nlm.nih.gov/genomes/all/GCA/001/905/195/GCA_001905195.1_ASM190519v1
Klebsiella_pneumoniae_1520_3-B	GCA_001905225.1_ASM190522v1	GCA_001905225.1	https://ftp.ncbi.nlm.nih.gov/genomes/all/GCA/001/905/225/GCA_001905225.1_ASM190522v1
Klebsiella_pneumoniae_1526_3-C	GCA_001905235.1_ASM190523v1	GCA_001905235.1	https://ftp.ncbi.nlm.nih.gov/genomes/all/GCA/001/905/235/GCA_001905235.1_ASM190523v1
Klebsiella_pneumoniae_155	GCA_002411735.1_ASM241173v1	GCA_002411735.1	https://ftp.ncbi.nlm.nih.gov/genomes/all/GCA/002/411/735/GCA_002411735.1_ASM241173v1
Klebsiella_pneumoniae_157	GCA_009907335.1_ASM990733v1	GCA_009907335.1	https://ftp.ncbi.nlm.nih.gov/genomes/all/GCA/009/907/335/GCA_009907335.1_ASM990733v1
Klebsiella_pneumoniae_160111	GCA_003429545.1_ASM342954v1	GCA_003429545.1	https://ftp.ncbi.nlm.nih.gov/genomes/all/GCA/003/429/545/GCA_003429545.1_ASM342954v1
Klebsiella_pneumoniae_16047	GCA_017581715.1_ASM1758171v1	GCA_017581715.1	https://ftp.ncbi.nlm.nih.gov/genomes/all/GCA/017/581/715/GCA_017581715.1_ASM1758171v1
Klebsiella_pneumoniae_1606284	GCA_009826515.1_ASM982651v1	GCA_009826515.1	https://ftp.ncbi.nlm.nih.gov/genomes/all/GCA/009/826/515/GCA_009826515.1_ASM982651v1
Klebsiella_pneumoniae_1606286	GCA_009826415.1_ASM982641v1	GCA_009826415.1	https://ftp.ncbi.nlm.nih.gov/genomes/all/GCA/009/826/415/GCA_009826415.1_ASM982641v1
Klebsiella_pneumoniae_1606287	GCA_009826305.1_ASM982630v1	GCA_009826305.1	https://ftp.ncbi.nlm.nih.gov/genomes/all/GCA/009/826/305/GCA_009826305.1_ASM982630v1
Klebsiella_pneumoniae_162CAM	GCA_011009225.1_ASM1100922v1	GCA_011009225.1	https://ftp.ncbi.nlm.nih.gov/genomes/all/GCA/011/009/225/GCA_011009225.1_ASM1100922v1
Klebsiella_pneumoniae_164	GCA_016881605.1_ASM1688160v1	GCA_016881605.1	https://ftp.ncbi.nlm.nih.gov/genomes/all/GCA/016/881/605/GCA_016881605.1_ASM1688160v1
Klebsiella_pneumoniae_1643k	GCA_009907575.1_ASM990757v1	GCA_009907575.1	https://ftp.ncbi.nlm.nih.gov/genomes/all/GCA/009/907/575/GCA_009907575.1_ASM990757v1
Klebsiella_pneumoniae_164D7	GCA_008375205.1_ASM837520v1	GCA_008375205.1	https://ftp.ncbi.nlm.nih.gov/genomes/all/GCA/008/375/205/GCA_008375205.1_ASM837520v1
Klebsiella_pneumoniae_1678	GCA_019458505.1_ASM1945850v1	GCA_019458505.1	https://ftp.ncbi.nlm.nih.gov/genomes/all/GCA/019/458/505/GCA_019458505.1_ASM1945850v1
Klebsiella_pneumoniae_167D3	GCA_008375195.1_ASM837519v1	GCA_008375195.1	https://ftp.ncbi.nlm.nih.gov/genomes/all/GCA/008/375/195/GCA_008375195.1_ASM837519v1
Klebsiella_pneumoniae_169C4	GCA_008375105.1_ASM837510v1	GCA_008375105.1	https://ftp.ncbi.nlm.nih.gov/genomes/all/GCA/008/375/105/GCA_008375105.1_ASM837510v1
Klebsiella_pneumoniae_169C6	GCA_008375095.1_ASM837509v1	GCA_008375095.1	https://ftp.ncbi.nlm.nih.gov/genomes/all/GCA/008/375/095/GCA_008375095.1_ASM837509v1
Klebsiella_pneumoniae_16_GR_13	GCA_001701835.2_ASM170183v2	GCA_001701835.2	https://ftp.ncbi.nlm.nih.gov/genomes/all/GCA/001/701/835/GCA_001701835.2_ASM170183v2
Klebsiella_pneumoniae_170	GCA_905219855.2_003914_INS15	GCA_905219855.2	https://ftp.ncbi.nlm.nih.gov/genomes/all/GCA/905/219/855/GCA_905219855.2_003914_INS15
Klebsiella_pneumoniae_1711074	GCA_009826795.1_ASM982679v1	GCA_009826795.1	https://ftp.ncbi.nlm.nih.gov/genomes/all/GCA/009/826/795/GCA_009826795.1_ASM982679v1
Klebsiella_pneumoniae_1711076	GCA_009826755.1_ASM982675v1	GCA_009826755.1	https://ftp.ncbi.nlm.nih.gov/genomes/all/GCA/009/826/755/GCA_009826755.1_ASM982675v1
Klebsiella_pneumoniae_1711077	GCA_009826775.1_ASM982677v1	GCA_009826775.1	https://ftp.ncbi.nlm.nih.gov/genomes/all/GCA/009/826/775/GCA_009826775.1_ASM982677v1
Klebsiella_pneumoniae_1711078	GCA_009826695.1_ASM982669v1	GCA_009826695.1	https://ftp.ncbi.nlm.nih.gov/genomes/all/GCA/009/826/695/GCA_009826695.1_ASM982669v1
Klebsiella_pneumoniae_1711080	GCA_009826705.1_ASM982670v1	GCA_009826705.1	https://ftp.ncbi.nlm.nih.gov/genomes/all/GCA/009/826/705/GCA_009826705.1_ASM982670v1
Klebsiella_pneumoniae_1711082	GCA_009826665.1_ASM982666v1	GCA_009826665.1	https://ftp.ncbi.nlm.nih.gov/genomes/all/GCA/009/826/665/GCA_009826665.1_ASM982666v1
Klebsiella_pneumoniae_1711084	GCA_009826595.1_ASM982659v1	GCA_009826595.1	https://ftp.ncbi.nlm.nih.gov/genomes/all/GCA/009/826/595/GCA_009826595.1_ASM982659v1
Klebsiella_pneumoniae_1711085	GCA_009826655.1_ASM982665v1	GCA_009826655.1	https://ftp.ncbi.nlm.nih.gov/genomes/all/GCA/009/826/655/GCA_009826655.1_ASM982665v1
Klebsiella_pneumoniae_171J9	GCA_008375015.1_ASM837501v1	GCA_008375015.1	https://ftp.ncbi.nlm.nih.gov/genomes/all/GCA/008/375/015/GCA_008375015.1_ASM837501v1
Klebsiella_pneumoniae_172A9	GCA_008374965.1_ASM837496v1	GCA_008374965.1	https://ftp.ncbi.nlm.nih.gov/genomes/all/GCA/008/374/965/GCA_008374965.1_ASM837496v1
Klebsiella_pneumoniae_1734	GCA_008573005.1_ASM857300v1	GCA_008573005.1	https://ftp.ncbi.nlm.nih.gov/genomes/all/GCA/008/573/005/GCA_008573005.1_ASM857300v1
Klebsiella_pneumoniae_175B8	GCA_008374935.1_ASM837493v1	GCA_008374935.1	https://ftp.ncbi.nlm.nih.gov/genomes/all/GCA/008/374/935/GCA_008374935.1_ASM837493v1
Klebsiella_pneumoniae_176F4	GCA_008374915.1_ASM837491v1	GCA_008374915.1	https://ftp.ncbi.nlm.nih.gov/genomes/all/GCA/008/374/915/GCA_008374915.1_ASM837491v1
Klebsiella_pneumoniae_176G10	GCA_008374895.1_ASM837489v1	GCA_008374895.1	https://ftp.ncbi.nlm.nih.gov/genomes/all/GCA/008/374/895/GCA_008374895.1_ASM837489v1
Klebsiella_pneumoniae_177C6	GCA_008374835.1_ASM837483v1	GCA_008374835.1	https://ftp.ncbi.nlm.nih.gov/genomes/all/GCA/008/374/835/GCA_008374835.1_ASM837483v1
Klebsiella_pneumoniae_1787	GCA_002104355.1_ASM210435v1	GCA_002104355.1	https://ftp.ncbi.nlm.nih.gov/genomes/all/GCA/002/104/355/GCA_002104355.1_ASM210435v1
Klebsiella_pneumoniae_1799	GCA_002104315.1_ASM210431v1	GCA_002104315.1	https://ftp.ncbi.nlm.nih.gov/genomes/all/GCA/002/104/315/GCA_002104315.1_ASM210431v1
Klebsiella_pneumoniae_17_GR_14	GCA_001701495.1_ASM170149v1	GCA_001701495.1	https://ftp.ncbi.nlm.nih.gov/genomes/all/GCA/001/701/495/GCA_001701495.1_ASM170149v1
Klebsiella_pneumoniae_18-2374	GCA_008065415.1_ASM806541v1	GCA_008065415.1	https://ftp.ncbi.nlm.nih.gov/genomes/all/GCA/008/065/415/GCA_008065415.1_ASM806541v1
Klebsiella_pneumoniae_18025	GCA_005504165.1_ASM550416v1	GCA_005504165.1	https://ftp.ncbi.nlm.nih.gov/genomes/all/GCA/005/504/165/GCA_005504165.1_ASM550416v1
Klebsiella_pneumoniae_18027	GCA_005503855.1_ASM550385v1	GCA_005503855.1	https://ftp.ncbi.nlm.nih.gov/genomes/all/GCA/005/503/855/GCA_005503855.1_ASM550385v1
Klebsiella_pneumoniae_18056	GCA_005503815.1_ASM550381v1	GCA_005503815.1	https://ftp.ncbi.nlm.nih.gov/genomes/all/GCA/005/503/815/GCA_005503815.1_ASM550381v1
Klebsiella_pneumoniae_18059	GCA_005503805.1_ASM550380v1	GCA_005503805.1	https://ftp.ncbi.nlm.nih.gov/genomes/all/GCA/005/503/805/GCA_005503805.1_ASM550380v1
Klebsiella_pneumoniae_18066	GCA_005503795.1_ASM550379v1	GCA_005503795.1	https://ftp.ncbi.nlm.nih.gov/genomes/all/GCA/005/503/795/GCA_005503795.1_ASM550379v1
Klebsiella_pneumoniae_18070	GCA_005504315.1_ASM550431v1	GCA_005504315.1	https://ftp.ncbi.nlm.nih.gov/genomes/all/GCA/005/504/315/GCA_005504315.1_ASM550431v1
Klebsiella_pneumoniae_182604R	GCA_002895645.2_ASM289564v2	GCA_002895645.2	https://ftp.ncbi.nlm.nih.gov/genomes/all/GCA/002/895/645/GCA_002895645.2_ASM289564v2
Klebsiella_pneumoniae_182E1	GCA_008374725.1_ASM837472v1	GCA_008374725.1	https://ftp.ncbi.nlm.nih.gov/genomes/all/GCA/008/374/725/GCA_008374725.1_ASM837472v1
Klebsiella_pneumoniae_182E2	GCA_008374715.1_ASM837471v1	GCA_008374715.1	https://ftp.ncbi.nlm.nih.gov/genomes/all/GCA/008/374/715/GCA_008374715.1_ASM837471v1
Klebsiella_pneumoniae_182E3	GCA_008374675.1_ASM837467v1	GCA_008374675.1	https://ftp.ncbi.nlm.nih.gov/genomes/all/GCA/008/374/675/GCA_008374675.1_ASM837467v1
Klebsiella_pneumoniae_183	GCA_002411715.1_ASM241171v1	GCA_002411715.1	https://ftp.ncbi.nlm.nih.gov/genomes/all/GCA/002/411/715/GCA_002411715.1_ASM241171v1
Klebsiella_pneumoniae_184J8	GCA_008374655.1_ASM837465v1	GCA_008374655.1	https://ftp.ncbi.nlm.nih.gov/genomes/all/GCA/008/374/655/GCA_008374655.1_ASM837465v1
Klebsiella_pneumoniae_185I1	GCA_008374625.1_ASM837462v1	GCA_008374625.1	https://ftp.ncbi.nlm.nih.gov/genomes/all/GCA/008/374/625/GCA_008374625.1_ASM837462v1
Klebsiella_pneumoniae_185I2	GCA_008374565.1_ASM837456v1	GCA_008374565.1	https://ftp.ncbi.nlm.nih.gov/genomes/all/GCA/008/374/565/GCA_008374565.1_ASM837456v1
Klebsiella_pneumoniae_186F2	GCA_008374555.1_ASM837455v1	GCA_008374555.1	https://ftp.ncbi.nlm.nih.gov/genomes/all/GCA/008/374/555/GCA_008374555.1_ASM837455v1
Klebsiella_pneumoniae_187H6	GCA_008374515.1_ASM837451v1	GCA_008374515.1	https://ftp.ncbi.nlm.nih.gov/genomes/all/GCA/008/374/515/GCA_008374515.1_ASM837451v1
Klebsiella_pneumoniae_188F9	GCA_008374455.1_ASM837445v1	GCA_008374455.1	https://ftp.ncbi.nlm.nih.gov/genomes/all/GCA/008/374/455/GCA_008374455.1_ASM837445v1
Klebsiella_pneumoniae_18KM1950	GCA_013378155.1_ASM1337815v1	GCA_013378155.1	https://ftp.ncbi.nlm.nih.gov/genomes/all/GCA/013/378/155/GCA_013378155.1_ASM1337815v1
Klebsiella_pneumoniae_18KM2445b	GCA_013378255.1_ASM1337825v1	GCA_013378255.1	https://ftp.ncbi.nlm.nih.gov/genomes/all/GCA/013/378/255/GCA_013378255.1_ASM1337825v1
Klebsiella_pneumoniae_18KM2517	GCA_013378175.1_ASM1337817v1	GCA_013378175.1	https://ftp.ncbi.nlm.nih.gov/genomes/all/GCA/013/378/175/GCA_013378175.1_ASM1337817v1
Klebsiella_pneumoniae_18KM2813	GCA_013378195.1_ASM1337819v1	GCA_013378195.1	https://ftp.ncbi.nlm.nih.gov/genomes/all/GCA/013/378/195/GCA_013378195.1_ASM1337819v1
Klebsiella_pneumoniae_190A4	GCA_008374405.1_ASM837440v1	GCA_008374405.1	https://ftp.ncbi.nlm.nih.gov/genomes/all/GCA/008/374/405/GCA_008374405.1_ASM837440v1
Klebsiella_pneumoniae_191J9	GCA_008374345.1_ASM837434v1	GCA_008374345.1	https://ftp.ncbi.nlm.nih.gov/genomes/all/GCA/008/374/345/GCA_008374345.1_ASM837434v1
Klebsiella_pneumoniae_193C3	GCA_008374335.1_ASM837433v1	GCA_008374335.1	https://ftp.ncbi.nlm.nih.gov/genomes/all/GCA/008/374/335/GCA_008374335.1_ASM837433v1
Klebsiella_pneumoniae_195D9	GCA_008374255.1_ASM837425v1	GCA_008374255.1	https://ftp.ncbi.nlm.nih.gov/genomes/all/GCA/008/374/255/GCA_008374255.1_ASM837425v1
Klebsiella_pneumoniae_195G3	GCA_008374245.1_ASM837424v1	GCA_008374245.1	https://ftp.ncbi.nlm.nih.gov/genomes/all/GCA/008/374/245/GCA_008374245.1_ASM837424v1
Klebsiella_pneumoniae_195H2	GCA_008374205.1_ASM837420v1	GCA_008374205.1	https://ftp.ncbi.nlm.nih.gov/genomes/all/GCA/008/374/205/GCA_008374205.1_ASM837420v1
Klebsiella_pneumoniae_196	GCA_001968745.2_ASM196874v2	GCA_001968745.2	https://ftp.ncbi.nlm.nih.gov/genomes/all/GCA/001/968/745/GCA_001968745.2_ASM196874v2
Klebsiella_pneumoniae_1970_kpn	GCA_016598795.1_ASM1659879v1	GCA_016598795.1	https://ftp.ncbi.nlm.nih.gov/genomes/all/GCA/016/598/795/GCA_016598795.1_ASM1659879v1
Klebsiella_pneumoniae_1977	GCA_011044635.1_ASM1104463v1	GCA_011044635.1	https://ftp.ncbi.nlm.nih.gov/genomes/all/GCA/011/044/635/GCA_011044635.1_ASM1104463v1
Klebsiella_pneumoniae_1988	GCA_008572855.1_ASM857285v1	GCA_008572855.1	https://ftp.ncbi.nlm.nih.gov/genomes/all/GCA/008/572/855/GCA_008572855.1_ASM857285v1
Klebsiella_pneumoniae_198J5	GCA_008374145.1_ASM837414v1	GCA_008374145.1	https://ftp.ncbi.nlm.nih.gov/genomes/all/GCA/008/374/145/GCA_008374145.1_ASM837414v1
Klebsiella_pneumoniae_199D1	GCA_008374095.1_ASM837409v1	GCA_008374095.1	https://ftp.ncbi.nlm.nih.gov/genomes/all/GCA/008/374/095/GCA_008374095.1_ASM837409v1
Klebsiella_pneumoniae_19KM1053	GCA_013416105.1_ASM1341610v1	GCA_013416105.1	https://ftp.ncbi.nlm.nih.gov/genomes/all/GCA/013/416/105/GCA_013416105.1_ASM1341610v1
Klebsiella_pneumoniae_19KM1109	GCA_013416125.1_ASM1341612v1	GCA_013416125.1	https://ftp.ncbi.nlm.nih.gov/genomes/all/GCA/013/416/125/GCA_013416125.1_ASM1341612v1
Klebsiella_pneumoniae_19KM267	GCA_013416085.1_ASM1341608v1	GCA_013416085.1	https://ftp.ncbi.nlm.nih.gov/genomes/all/GCA/013/416/085/GCA_013416085.1_ASM1341608v1
Klebsiella_pneumoniae_19KM28	GCA_013378215.1_ASM1337821v1	GCA_013378215.1	https://ftp.ncbi.nlm.nih.gov/genomes/all/GCA/013/378/215/GCA_013378215.1_ASM1337821v1
Klebsiella_pneumoniae_19KM57	GCA_013378235.1_ASM1337823v1	GCA_013378235.1	https://ftp.ncbi.nlm.nih.gov/genomes/all/GCA/013/378/235/GCA_013378235.1_ASM1337823v1
Klebsiella_pneumoniae_19KXXI	GCA_018137535.1_ASM1813753v1	GCA_018137535.1	https://ftp.ncbi.nlm.nih.gov/genomes/all/GCA/018/137/535/GCA_018137535.1_ASM1813753v1
Klebsiella_pneumoniae_1A-K233-1	GCA_011684095.1_ASM1168409v1	GCA_011684095.1	https://ftp.ncbi.nlm.nih.gov/genomes/all/GCA/011/684/095/GCA_011684095.1_ASM1168409v1
Klebsiella_pneumoniae_1B	GCA_017341475.1_ASM1734147v1	GCA_017341475.1	https://ftp.ncbi.nlm.nih.gov/genomes/all/GCA/017/341/475/GCA_017341475.1_ASM1734147v1
Klebsiella_pneumoniae_1_GR_13	GCA_001701425.2_ASM170142v2	GCA_001701425.2	https://ftp.ncbi.nlm.nih.gov/genomes/all/GCA/001/701/425/GCA_001701425.2_ASM170142v2
Klebsiella_pneumoniae_2-1	GCA_004138665.1_ASM413866v1	GCA_004138665.1	https://ftp.ncbi.nlm.nih.gov/genomes/all/GCA/004/138/665/GCA_004138665.1_ASM413866v1
Klebsiella_pneumoniae_2014081	GCA_008867915.1_ASM886791v1	GCA_008867915.1	https://ftp.ncbi.nlm.nih.gov/genomes/all/GCA/008/867/915/GCA_008867915.1_ASM886791v1
Klebsiella_pneumoniae_2014086	GCA_019249355.1_ASM1924935v1	GCA_019249355.1	https://ftp.ncbi.nlm.nih.gov/genomes/all/GCA/019/249/355/GCA_019249355.1_ASM1924935v1
Klebsiella_pneumoniae_2015128	GCA_013187635.1_ASM1318763v1	GCA_013187635.1	https://ftp.ncbi.nlm.nih.gov/genomes/all/GCA/013/187/635/GCA_013187635.1_ASM1318763v1
Klebsiella_pneumoniae_20180138	GCA_008867635.1_ASM886763v1	GCA_008867635.1	https://ftp.ncbi.nlm.nih.gov/genomes/all/GCA/008/867/635/GCA_008867635.1_ASM886763v1
Klebsiella_pneumoniae_20180208	GCA_008867905.1_ASM886790v1	GCA_008867905.1	https://ftp.ncbi.nlm.nih.gov/genomes/all/GCA/008/867/905/GCA_008867905.1_ASM886790v1
Klebsiella_pneumoniae_20180218	GCA_008867955.1_ASM886795v1	GCA_008867955.1	https://ftp.ncbi.nlm.nih.gov/genomes/all/GCA/008/867/955/GCA_008867955.1_ASM886795v1
Klebsiella_pneumoniae_20180246	GCA_019218475.1_ASM1921847v1	GCA_019218475.1	https://ftp.ncbi.nlm.nih.gov/genomes/all/GCA/019/218/475/GCA_019218475.1_ASM1921847v1
Klebsiella_pneumoniae_20180550	GCA_008867725.1_ASM886772v1	GCA_008867725.1	https://ftp.ncbi.nlm.nih.gov/genomes/all/GCA/008/867/725/GCA_008867725.1_ASM886772v1
Klebsiella_pneumoniae_20180603	GCA_008867885.1_ASM886788v1	GCA_008867885.1	https://ftp.ncbi.nlm.nih.gov/genomes/all/GCA/008/867/885/GCA_008867885.1_ASM886788v1
Klebsiella_pneumoniae_20180848	GCA_008867615.1_ASM886761v1	GCA_008867615.1	https://ftp.ncbi.nlm.nih.gov/genomes/all/GCA/008/867/615/GCA_008867615.1_ASM886761v1
Klebsiella_pneumoniae_20181083	GCA_008867605.1_ASM886760v1	GCA_008867605.1	https://ftp.ncbi.nlm.nih.gov/genomes/all/GCA/008/867/605/GCA_008867605.1_ASM886760v1
Klebsiella_pneumoniae_20181138	GCA_008867745.1_ASM886774v1	GCA_008867745.1	https://ftp.ncbi.nlm.nih.gov/genomes/all/GCA/008/867/745/GCA_008867745.1_ASM886774v1
Klebsiella_pneumoniae_20190017	GCA_008867775.1_ASM886777v1	GCA_008867775.1	https://ftp.ncbi.nlm.nih.gov/genomes/all/GCA/008/867/775/GCA_008867775.1_ASM886777v1
Klebsiella_pneumoniae_20190026	GCA_008867625.1_ASM886762v1	GCA_008867625.1	https://ftp.ncbi.nlm.nih.gov/genomes/all/GCA/008/867/625/GCA_008867625.1_ASM886762v1
Klebsiella_pneumoniae_2019036D	GCA_011045775.1_ASM1104577v1	GCA_011045775.1	https://ftp.ncbi.nlm.nih.gov/genomes/all/GCA/011/045/775/GCA_011045775.1_ASM1104577v1
Klebsiella_pneumoniae_2019_OU_BfR0017	GCA_019990725.1_ASM1999072v1	GCA_019990725.1	https://ftp.ncbi.nlm.nih.gov/genomes/all/GCA/019/990/725/GCA_019990725.1_ASM1999072v1
Klebsiella_pneumoniae_2019_OU_BfR0018	GCA_019990765.1_ASM1999076v1	GCA_019990765.1	https://ftp.ncbi.nlm.nih.gov/genomes/all/GCA/019/990/765/GCA_019990765.1_ASM1999076v1
Klebsiella_pneumoniae_2019_OU_BfR0019	GCA_019990745.1_ASM1999074v1	GCA_019990745.1	https://ftp.ncbi.nlm.nih.gov/genomes/all/GCA/019/990/745/GCA_019990745.1_ASM1999074v1
Klebsiella_pneumoniae_2020EL-00042	GCA_018068685.1_ASM1806868v1	GCA_018068685.1	https://ftp.ncbi.nlm.nih.gov/genomes/all/GCA/018/068/685/GCA_018068685.1_ASM1806868v1
Klebsiella_pneumoniae_2020EL-00043	GCA_018068665.1_ASM1806866v1	GCA_018068665.1	https://ftp.ncbi.nlm.nih.gov/genomes/all/GCA/018/068/665/GCA_018068665.1_ASM1806866v1
Klebsiella_pneumoniae_2020EL-00044	GCA_018068615.1_ASM1806861v1	GCA_018068615.1	https://ftp.ncbi.nlm.nih.gov/genomes/all/GCA/018/068/615/GCA_018068615.1_ASM1806861v1
Klebsiella_pneumoniae_2020EL-00053	GCA_018068525.1_ASM1806852v1	GCA_018068525.1	https://ftp.ncbi.nlm.nih.gov/genomes/all/GCA/018/068/525/GCA_018068525.1_ASM1806852v1
Klebsiella_pneumoniae_2020EL-00054	GCA_018068535.1_ASM1806853v1	GCA_018068535.1	https://ftp.ncbi.nlm.nih.gov/genomes/all/GCA/018/068/535/GCA_018068535.1_ASM1806853v1
Klebsiella_pneumoniae_2020EL-00056	GCA_018068465.1_ASM1806846v1	GCA_018068465.1	https://ftp.ncbi.nlm.nih.gov/genomes/all/GCA/018/068/465/GCA_018068465.1_ASM1806846v1
Klebsiella_pneumoniae_2020EL-00057	GCA_018068485.1_ASM1806848v1	GCA_018068485.1	https://ftp.ncbi.nlm.nih.gov/genomes/all/GCA/018/068/485/GCA_018068485.1_ASM1806848v1
Klebsiella_pneumoniae_2020EL-00059	GCA_018068435.1_ASM1806843v1	GCA_018068435.1	https://ftp.ncbi.nlm.nih.gov/genomes/all/GCA/018/068/435/GCA_018068435.1_ASM1806843v1
Klebsiella_pneumoniae_2020EL-00060	GCA_018068425.1_ASM1806842v1	GCA_018068425.1	https://ftp.ncbi.nlm.nih.gov/genomes/all/GCA/018/068/425/GCA_018068425.1_ASM1806842v1
Klebsiella_pneumoniae_2020EL-00062	GCA_018068385.1_ASM1806838v1	GCA_018068385.1	https://ftp.ncbi.nlm.nih.gov/genomes/all/GCA/018/068/385/GCA_018068385.1_ASM1806838v1
Klebsiella_pneumoniae_2020EL-00063	GCA_018068405.1_ASM1806840v1	GCA_018068405.1	https://ftp.ncbi.nlm.nih.gov/genomes/all/GCA/018/068/405/GCA_018068405.1_ASM1806840v1
Klebsiella_pneumoniae_2020EL-00064	GCA_018068345.1_ASM1806834v1	GCA_018068345.1	https://ftp.ncbi.nlm.nih.gov/genomes/all/GCA/018/068/345/GCA_018068345.1_ASM1806834v1
Klebsiella_pneumoniae_2020EL-00065	GCA_018068355.1_ASM1806835v1	GCA_018068355.1	https://ftp.ncbi.nlm.nih.gov/genomes/all/GCA/018/068/355/GCA_018068355.1_ASM1806835v1
Klebsiella_pneumoniae_2020EL-00101	GCA_018067705.1_ASM1806770v1	GCA_018067705.1	https://ftp.ncbi.nlm.nih.gov/genomes/all/GCA/018/067/705/GCA_018067705.1_ASM1806770v1
Klebsiella_pneumoniae_2020EL-00118	GCA_018066665.1_ASM1806666v1	GCA_018066665.1	https://ftp.ncbi.nlm.nih.gov/genomes/all/GCA/018/066/665/GCA_018066665.1_ASM1806666v1
Klebsiella_pneumoniae_203	GCA_003186535.1_ASM318653v1	GCA_003186535.1	https://ftp.ncbi.nlm.nih.gov/genomes/all/GCA/003/186/535/GCA_003186535.1_ASM318653v1
Klebsiella_pneumoniae_20467	GCA_011058615.1_ASM1105861v1	GCA_011058615.1	https://ftp.ncbi.nlm.nih.gov/genomes/all/GCA/011/058/615/GCA_011058615.1_ASM1105861v1
Klebsiella_pneumoniae_206	GCA_003382185.1_ASM338218v1	GCA_003382185.1	https://ftp.ncbi.nlm.nih.gov/genomes/all/GCA/003/382/185/GCA_003382185.1_ASM338218v1
Klebsiella_pneumoniae_2069	GCA_011044535.1_ASM1104453v1	GCA_011044535.1	https://ftp.ncbi.nlm.nih.gov/genomes/all/GCA/011/044/535/GCA_011044535.1_ASM1104453v1
Klebsiella_pneumoniae_20KXXI	GCA_018137485.1_ASM1813748v1	GCA_018137485.1	https://ftp.ncbi.nlm.nih.gov/genomes/all/GCA/018/137/485/GCA_018137485.1_ASM1813748v1
Klebsiella_pneumoniae_2276	GCA_011044665.1_ASM1104466v1	GCA_011044665.1	https://ftp.ncbi.nlm.nih.gov/genomes/all/GCA/011/044/665/GCA_011044665.1_ASM1104466v1
Klebsiella_pneumoniae_2307	GCA_011044575.1_ASM1104457v1	GCA_011044575.1	https://ftp.ncbi.nlm.nih.gov/genomes/all/GCA/011/044/575/GCA_011044575.1_ASM1104457v1
Klebsiella_pneumoniae_231CHI	GCA_004145645.1_ASM414564v1	GCA_004145645.1	https://ftp.ncbi.nlm.nih.gov/genomes/all/GCA/004/145/645/GCA_004145645.1_ASM414564v1
Klebsiella_pneumoniae_2388	GCA_011044545.1_ASM1104454v1	GCA_011044545.1	https://ftp.ncbi.nlm.nih.gov/genomes/all/GCA/011/044/545/GCA_011044545.1_ASM1104454v1
Klebsiella_pneumoniae_23_GR_12	GCA_001701555.1_ASM170155v1	GCA_001701555.1	https://ftp.ncbi.nlm.nih.gov/genomes/all/GCA/001/701/555/GCA_001701555.1_ASM170155v1
Klebsiella_pneumoniae_2429	GCA_011044695.1_ASM1104469v1	GCA_011044695.1	https://ftp.ncbi.nlm.nih.gov/genomes/all/GCA/011/044/695/GCA_011044695.1_ASM1104469v1
Klebsiella_pneumoniae_242CHI	GCA_004291295.1_ASM429129v1	GCA_004291295.1	https://ftp.ncbi.nlm.nih.gov/genomes/all/GCA/004/291/295/GCA_004291295.1_ASM429129v1
Klebsiella_pneumoniae_2432	GCA_011044735.1_ASM1104473v1	GCA_011044735.1	https://ftp.ncbi.nlm.nih.gov/genomes/all/GCA/011/044/735/GCA_011044735.1_ASM1104473v1
Klebsiella_pneumoniae_2450	GCA_011044565.1_ASM1104456v1	GCA_011044565.1	https://ftp.ncbi.nlm.nih.gov/genomes/all/GCA/011/044/565/GCA_011044565.1_ASM1104456v1
Klebsiella_pneumoniae_2471	GCA_011044835.1_ASM1104483v1	GCA_011044835.1	https://ftp.ncbi.nlm.nih.gov/genomes/all/GCA/011/044/835/GCA_011044835.1_ASM1104483v1
Klebsiella_pneumoniae_2480	GCA_011044845.1_ASM1104484v1	GCA_011044845.1	https://ftp.ncbi.nlm.nih.gov/genomes/all/GCA/011/044/845/GCA_011044845.1_ASM1104484v1
Klebsiella_pneumoniae_2483	GCA_011044745.1_ASM1104474v1	GCA_011044745.1	https://ftp.ncbi.nlm.nih.gov/genomes/all/GCA/011/044/745/GCA_011044745.1_ASM1104474v1
Klebsiella_pneumoniae_2485	GCA_011044555.1_ASM1104455v1	GCA_011044555.1	https://ftp.ncbi.nlm.nih.gov/genomes/all/GCA/011/044/555/GCA_011044555.1_ASM1104455v1
Klebsiella_pneumoniae_2501	GCA_011044855.1_ASM1104485v1	GCA_011044855.1	https://ftp.ncbi.nlm.nih.gov/genomes/all/GCA/011/044/855/GCA_011044855.1_ASM1104485v1
Klebsiella_pneumoniae_2502	GCA_011044795.1_ASM1104479v1	GCA_011044795.1	https://ftp.ncbi.nlm.nih.gov/genomes/all/GCA/011/044/795/GCA_011044795.1_ASM1104479v1
Klebsiella_pneumoniae_2504	GCA_011044895.1_ASM1104489v1	GCA_011044895.1	https://ftp.ncbi.nlm.nih.gov/genomes/all/GCA/011/044/895/GCA_011044895.1_ASM1104489v1
Klebsiella_pneumoniae_2510	GCA_016805715.1_ASM1680571v1	GCA_016805715.1	https://ftp.ncbi.nlm.nih.gov/genomes/all/GCA/016/805/715/GCA_016805715.1_ASM1680571v1
Klebsiella_pneumoniae_2512	GCA_011044955.1_ASM1104495v1	GCA_011044955.1	https://ftp.ncbi.nlm.nih.gov/genomes/all/GCA/011/044/955/GCA_011044955.1_ASM1104495v1
Klebsiella_pneumoniae_2514-18	GCA_014946705.2_ASM1494670v2	GCA_014946705.2	https://ftp.ncbi.nlm.nih.gov/genomes/all/GCA/014/946/705/GCA_014946705.2_ASM1494670v2
Klebsiella_pneumoniae_257	GCA_019336355.1_ASM1933635v1	GCA_019336355.1	https://ftp.ncbi.nlm.nih.gov/genomes/all/GCA/019/336/355/GCA_019336355.1_ASM1933635v1
Klebsiella_pneumoniae_25KXXI	GCA_018137395.1_ASM1813739v1	GCA_018137395.1	https://ftp.ncbi.nlm.nih.gov/genomes/all/GCA/018/137/395/GCA_018137395.1_ASM1813739v1
Klebsiella_pneumoniae_263	GCA_009907715.1_ASM990771v1	GCA_009907715.1	https://ftp.ncbi.nlm.nih.gov/genomes/all/GCA/009/907/715/GCA_009907715.1_ASM990771v1
Klebsiella_pneumoniae_2648	GCA_016805665.1_ASM1680566v1	GCA_016805665.1	https://ftp.ncbi.nlm.nih.gov/genomes/all/GCA/016/805/665/GCA_016805665.1_ASM1680566v1
Klebsiella_pneumoniae_27CAM	GCA_004145595.1_ASM414559v1	GCA_004145595.1	https://ftp.ncbi.nlm.nih.gov/genomes/all/GCA/004/145/595/GCA_004145595.1_ASM414559v1
Klebsiella_pneumoniae_289	GCA_019336245.1_ASM1933624v1	GCA_019336245.1	https://ftp.ncbi.nlm.nih.gov/genomes/all/GCA/019/336/245/GCA_019336245.1_ASM1933624v1
Klebsiella_pneumoniae_2L7_Kp	GCA_003346605.1_ASM334660v1	GCA_003346605.1	https://ftp.ncbi.nlm.nih.gov/genomes/all/GCA/003/346/605/GCA_003346605.1_ASM334660v1
Klebsiella_pneumoniae_2_GR_12	GCA_001702045.2_ASM170204v2	GCA_001702045.2	https://ftp.ncbi.nlm.nih.gov/genomes/all/GCA/001/702/045/GCA_001702045.2_ASM170204v2
Klebsiella_pneumoniae_3-10	GCA_016643475.1_ASM1664347v1	GCA_016643475.1	https://ftp.ncbi.nlm.nih.gov/genomes/all/GCA/016/643/475/GCA_016643475.1_ASM1664347v1
Klebsiella_pneumoniae_3-15	GCA_016643905.1_ASM1664390v1	GCA_016643905.1	https://ftp.ncbi.nlm.nih.gov/genomes/all/GCA/016/643/905/GCA_016643905.1_ASM1664390v1
Klebsiella_pneumoniae_3-2	GCA_016643445.1_ASM1664344v1	GCA_016643445.1	https://ftp.ncbi.nlm.nih.gov/genomes/all/GCA/016/643/445/GCA_016643445.1_ASM1664344v1
Klebsiella_pneumoniae_3-20	GCA_016643405.1_ASM1664340v1	GCA_016643405.1	https://ftp.ncbi.nlm.nih.gov/genomes/all/GCA/016/643/405/GCA_016643405.1_ASM1664340v1
Klebsiella_pneumoniae_3-23	GCA_016643865.1_ASM1664386v1	GCA_016643865.1	https://ftp.ncbi.nlm.nih.gov/genomes/all/GCA/016/643/865/GCA_016643865.1_ASM1664386v1
Klebsiella_pneumoniae_3-25	GCA_016643345.1_ASM1664334v1	GCA_016643345.1	https://ftp.ncbi.nlm.nih.gov/genomes/all/GCA/016/643/345/GCA_016643345.1_ASM1664334v1
Klebsiella_pneumoniae_3-3	GCA_016643885.1_ASM1664388v1	GCA_016643885.1	https://ftp.ncbi.nlm.nih.gov/genomes/all/GCA/016/643/885/GCA_016643885.1_ASM1664388v1
Klebsiella_pneumoniae_3-34	GCA_016643845.1_ASM1664384v1	GCA_016643845.1	https://ftp.ncbi.nlm.nih.gov/genomes/all/GCA/016/643/845/GCA_016643845.1_ASM1664384v1
Klebsiella_pneumoniae_3-4	GCA_016643415.1_ASM1664341v1	GCA_016643415.1	https://ftp.ncbi.nlm.nih.gov/genomes/all/GCA/016/643/415/GCA_016643415.1_ASM1664341v1
Klebsiella_pneumoniae_3-44	GCA_016643375.1_ASM1664337v1	GCA_016643375.1	https://ftp.ncbi.nlm.nih.gov/genomes/all/GCA/016/643/375/GCA_016643375.1_ASM1664337v1
Klebsiella_pneumoniae_3-52	GCA_016643325.1_ASM1664332v1	GCA_016643325.1	https://ftp.ncbi.nlm.nih.gov/genomes/all/GCA/016/643/325/GCA_016643325.1_ASM1664332v1
Klebsiella_pneumoniae_3-K284	GCA_011682765.1_ASM1168276v1	GCA_011682765.1	https://ftp.ncbi.nlm.nih.gov/genomes/all/GCA/011/682/765/GCA_011682765.1_ASM1168276v1
Klebsiella_pneumoniae_301	GCA_001907955.1_ASM190795v1	GCA_001907955.1	https://ftp.ncbi.nlm.nih.gov/genomes/all/GCA/001/907/955/GCA_001907955.1_ASM190795v1
Klebsiella_pneumoniae_30660_NJST258_1	GCA_000598005.1_ASM59800v1	GCA_000598005.1	https://ftp.ncbi.nlm.nih.gov/genomes/all/GCA/000/598/005/GCA_000598005.1_ASM59800v1
Klebsiella_pneumoniae_30KXXI	GCA_018137285.1_ASM1813728v1	GCA_018137285.1	https://ftp.ncbi.nlm.nih.gov/genomes/all/GCA/018/137/285/GCA_018137285.1_ASM1813728v1
Klebsiella_pneumoniae_3111F	GCA_002251715.1_ASM225171v1	GCA_002251715.1	https://ftp.ncbi.nlm.nih.gov/genomes/all/GCA/002/251/715/GCA_002251715.1_ASM225171v1
Klebsiella_pneumoniae_3189STDY6864256	GCA_900474425.1_57029_E02	GCA_900474425.1	https://ftp.ncbi.nlm.nih.gov/genomes/all/GCA/900/474/425/GCA_900474425.1_57029_E02
Klebsiella_pneumoniae_3189STDY6864257	GCA_900474395.1_56772_B01	GCA_900474395.1	https://ftp.ncbi.nlm.nih.gov/genomes/all/GCA/900/474/395/GCA_900474395.1_56772_B01
Klebsiella_pneumoniae_3214	GCA_015290985.1_ASM1529098v1	GCA_015290985.1	https://ftp.ncbi.nlm.nih.gov/genomes/all/GCA/015/290/985/GCA_015290985.1_ASM1529098v1
Klebsiella_pneumoniae_3264	GCA_009907705.1_ASM990770v1	GCA_009907705.1	https://ftp.ncbi.nlm.nih.gov/genomes/all/GCA/009/907/705/GCA_009907705.1_ASM990770v1
Klebsiella_pneumoniae_3347684I	GCA_018128445.1_ASM1812844v1	GCA_018128445.1	https://ftp.ncbi.nlm.nih.gov/genomes/all/GCA/018/128/445/GCA_018128445.1_ASM1812844v1
Klebsiella_pneumoniae_3347689I	GCA_018128465.1_ASM1812846v1	GCA_018128465.1	https://ftp.ncbi.nlm.nih.gov/genomes/all/GCA/018/128/465/GCA_018128465.1_ASM1812846v1
Klebsiella_pneumoniae_33Kpn9	GCA_015475915.1_ASM1547591v1	GCA_015475915.1	https://ftp.ncbi.nlm.nih.gov/genomes/all/GCA/015/475/915/GCA_015475915.1_ASM1547591v1
Klebsiella_pneumoniae_34KXXI	GCA_018137205.1_ASM1813720v1	GCA_018137205.1	https://ftp.ncbi.nlm.nih.gov/genomes/all/GCA/018/137/205/GCA_018137205.1_ASM1813720v1
Klebsiella_pneumoniae_35DN	GCA_004291275.1_ASM429127v1	GCA_004291275.1	https://ftp.ncbi.nlm.nih.gov/genomes/all/GCA/004/291/275/GCA_004291275.1_ASM429127v1
Klebsiella_pneumoniae_35KXXI	GCA_018137225.1_ASM1813722v1	GCA_018137225.1	https://ftp.ncbi.nlm.nih.gov/genomes/all/GCA/018/137/225/GCA_018137225.1_ASM1813722v1
Klebsiella_pneumoniae_3682	GCA_009907725.1_ASM990772v1	GCA_009907725.1	https://ftp.ncbi.nlm.nih.gov/genomes/all/GCA/009/907/725/GCA_009907725.1_ASM990772v1
Klebsiella_pneumoniae_36KXXI	GCA_018137165.1_ASM1813716v1	GCA_018137165.1	https://ftp.ncbi.nlm.nih.gov/genomes/all/GCA/018/137/165/GCA_018137165.1_ASM1813716v1
Klebsiella_pneumoniae_37KXXI	GCA_018137145.1_ASM1813714v1	GCA_018137145.1	https://ftp.ncbi.nlm.nih.gov/genomes/all/GCA/018/137/145/GCA_018137145.1_ASM1813714v1
Klebsiella_pneumoniae_38544	GCA_000807475.2_ASM80747v2	GCA_000807475.2	https://ftp.ncbi.nlm.nih.gov/genomes/all/GCA/000/807/475/GCA_000807475.2_ASM80747v2
Klebsiella_pneumoniae_38_wz	GCA_001931705.1_ASM193170v1	GCA_001931705.1	https://ftp.ncbi.nlm.nih.gov/genomes/all/GCA/001/931/705/GCA_001931705.1_ASM193170v1
Klebsiella_pneumoniae_39383	GCA_002180495.1_ASM218049v1	GCA_002180495.1	https://ftp.ncbi.nlm.nih.gov/genomes/all/GCA/002/180/495/GCA_002180495.1_ASM218049v1
Klebsiella_pneumoniae_39384	GCA_002162395.1_ASM216239v1	GCA_002162395.1	https://ftp.ncbi.nlm.nih.gov/genomes/all/GCA/002/162/395/GCA_002162395.1_ASM216239v1
Klebsiella_pneumoniae_39387	GCA_002184115.1_ASM218411v1	GCA_002184115.1	https://ftp.ncbi.nlm.nih.gov/genomes/all/GCA/002/184/115/GCA_002184115.1_ASM218411v1
Klebsiella_pneumoniae_39883	GCA_002181585.1_ASM218158v1	GCA_002181585.1	https://ftp.ncbi.nlm.nih.gov/genomes/all/GCA/002/181/585/GCA_002181585.1_ASM218158v1
Klebsiella_pneumoniae_39884	GCA_002162425.1_ASM216242v1	GCA_002162425.1	https://ftp.ncbi.nlm.nih.gov/genomes/all/GCA/002/162/425/GCA_002162425.1_ASM216242v1
Klebsiella_pneumoniae_39885	GCA_002181595.1_ASM218159v1	GCA_002181595.1	https://ftp.ncbi.nlm.nih.gov/genomes/all/GCA/002/181/595/GCA_002181595.1_ASM218159v1
Klebsiella_pneumoniae_39887	GCA_002180655.1_ASM218065v1	GCA_002180655.1	https://ftp.ncbi.nlm.nih.gov/genomes/all/GCA/002/180/655/GCA_002180655.1_ASM218065v1
Klebsiella_pneumoniae_39902	GCA_002180725.1_ASM218072v1	GCA_002180725.1	https://ftp.ncbi.nlm.nih.gov/genomes/all/GCA/002/180/725/GCA_002180725.1_ASM218072v1
Klebsiella_pneumoniae_39903	GCA_002180735.1_ASM218073v1	GCA_002180735.1	https://ftp.ncbi.nlm.nih.gov/genomes/all/GCA/002/180/735/GCA_002180735.1_ASM218073v1
Klebsiella_pneumoniae_39909	GCA_002181665.1_ASM218166v1	GCA_002181665.1	https://ftp.ncbi.nlm.nih.gov/genomes/all/GCA/002/181/665/GCA_002181665.1_ASM218166v1
Klebsiella_pneumoniae_39910	GCA_002180765.1_ASM218076v1	GCA_002180765.1	https://ftp.ncbi.nlm.nih.gov/genomes/all/GCA/002/180/765/GCA_002180765.1_ASM218076v1
Klebsiella_pneumoniae_39911	GCA_002180805.1_ASM218080v1	GCA_002180805.1	https://ftp.ncbi.nlm.nih.gov/genomes/all/GCA/002/180/805/GCA_002180805.1_ASM218080v1
Klebsiella_pneumoniae_3_GR_13	GCA_001702005.1_ASM170200v1	GCA_001702005.1	https://ftp.ncbi.nlm.nih.gov/genomes/all/GCA/001/702/005/GCA_001702005.1_ASM170200v1
Klebsiella_pneumoniae_4-12	GCA_016528895.1_ASM1652889v1	GCA_016528895.1	https://ftp.ncbi.nlm.nih.gov/genomes/all/GCA/016/528/895/GCA_016528895.1_ASM1652889v1
Klebsiella_pneumoniae_4-136	GCA_016528945.1_ASM1652894v1	GCA_016528945.1	https://ftp.ncbi.nlm.nih.gov/genomes/all/GCA/016/528/945/GCA_016528945.1_ASM1652894v1
Klebsiella_pneumoniae_4-49	GCA_016528835.1_ASM1652883v1	GCA_016528835.1	https://ftp.ncbi.nlm.nih.gov/genomes/all/GCA/016/528/835/GCA_016528835.1_ASM1652883v1
Klebsiella_pneumoniae_4-5	GCA_016528825.1_ASM1652882v1	GCA_016528825.1	https://ftp.ncbi.nlm.nih.gov/genomes/all/GCA/016/528/825/GCA_016528825.1_ASM1652882v1
Klebsiella_pneumoniae_4-50	GCA_016643775.1_ASM1664377v1	GCA_016643775.1	https://ftp.ncbi.nlm.nih.gov/genomes/all/GCA/016/643/775/GCA_016643775.1_ASM1664377v1
Klebsiella_pneumoniae_4-51	GCA_016528625.1_ASM1652862v1	GCA_016528625.1	https://ftp.ncbi.nlm.nih.gov/genomes/all/GCA/016/528/625/GCA_016528625.1_ASM1652862v1
Klebsiella_pneumoniae_4-58	GCA_016643745.1_ASM1664374v1	GCA_016643745.1	https://ftp.ncbi.nlm.nih.gov/genomes/all/GCA/016/643/745/GCA_016643745.1_ASM1664374v1
Klebsiella_pneumoniae_4-69	GCA_016643725.1_ASM1664372v1	GCA_016643725.1	https://ftp.ncbi.nlm.nih.gov/genomes/all/GCA/016/643/725/GCA_016643725.1_ASM1664372v1
Klebsiella_pneumoniae_4-72	GCA_016528515.1_ASM1652851v1	GCA_016528515.1	https://ftp.ncbi.nlm.nih.gov/genomes/all/GCA/016/528/515/GCA_016528515.1_ASM1652851v1
Klebsiella_pneumoniae_4-83	GCA_016643765.1_ASM1664376v1	GCA_016643765.1	https://ftp.ncbi.nlm.nih.gov/genomes/all/GCA/016/643/765/GCA_016643765.1_ASM1664376v1
Klebsiella_pneumoniae_4-84	GCA_016528195.1_ASM1652819v1	GCA_016528195.1	https://ftp.ncbi.nlm.nih.gov/genomes/all/GCA/016/528/195/GCA_016528195.1_ASM1652819v1
Klebsiella_pneumoniae_4-89	GCA_016544525.1_ASM1654452v1	GCA_016544525.1	https://ftp.ncbi.nlm.nih.gov/genomes/all/GCA/016/544/525/GCA_016544525.1_ASM1654452v1
Klebsiella_pneumoniae_4-98	GCA_016643585.1_ASM1664358v1	GCA_016643585.1	https://ftp.ncbi.nlm.nih.gov/genomes/all/GCA/016/643/585/GCA_016643585.1_ASM1664358v1
Klebsiella_pneumoniae_40882	GCA_002181675.1_ASM218167v1	GCA_002181675.1	https://ftp.ncbi.nlm.nih.gov/genomes/all/GCA/002/181/675/GCA_002181675.1_ASM218167v1
Klebsiella_pneumoniae_4182	GCA_002104215.1_ASM210421v1	GCA_002104215.1	https://ftp.ncbi.nlm.nih.gov/genomes/all/GCA/002/104/215/GCA_002104215.1_ASM210421v1
Klebsiella_pneumoniae_42184	GCA_002182005.1_ASM218200v1	GCA_002182005.1	https://ftp.ncbi.nlm.nih.gov/genomes/all/GCA/002/182/005/GCA_002182005.1_ASM218200v1
Klebsiella_pneumoniae_42188	GCA_002182065.1_ASM218206v1	GCA_002182065.1	https://ftp.ncbi.nlm.nih.gov/genomes/all/GCA/002/182/065/GCA_002182065.1_ASM218206v1
Klebsiella_pneumoniae_42194	GCA_002182045.1_ASM218204v1	GCA_002182045.1	https://ftp.ncbi.nlm.nih.gov/genomes/all/GCA/002/182/045/GCA_002182045.1_ASM218204v1
Klebsiella_pneumoniae_42339	GCA_002182145.1_ASM218214v1	GCA_002182145.1	https://ftp.ncbi.nlm.nih.gov/genomes/all/GCA/002/182/145/GCA_002182145.1_ASM218214v1
Klebsiella_pneumoniae_42365	GCA_002182235.1_ASM218223v1	GCA_002182235.1	https://ftp.ncbi.nlm.nih.gov/genomes/all/GCA/002/182/235/GCA_002182235.1_ASM218223v1
Klebsiella_pneumoniae_4281	GCA_002104255.1_ASM210425v1	GCA_002104255.1	https://ftp.ncbi.nlm.nih.gov/genomes/all/GCA/002/104/255/GCA_002104255.1_ASM210425v1
Klebsiella_pneumoniae_42KXXI	GCA_018137065.1_ASM1813706v1	GCA_018137065.1	https://ftp.ncbi.nlm.nih.gov/genomes/all/GCA/018/137/065/GCA_018137065.1_ASM1813706v1
Klebsiella_pneumoniae_4300STDY6470394	GCA_900493635.1_22036_6_270	GCA_900493635.1	https://ftp.ncbi.nlm.nih.gov/genomes/all/GCA/900/493/635/GCA_900493635.1_22036_6_270
Klebsiella_pneumoniae_4300STDY6470396	GCA_900493765.1_22036_6_272	GCA_900493765.1	https://ftp.ncbi.nlm.nih.gov/genomes/all/GCA/900/493/765/GCA_900493765.1_22036_6_272
Klebsiella_pneumoniae_4300STDY6470397	GCA_900493695.1_22036_6_273	GCA_900493695.1	https://ftp.ncbi.nlm.nih.gov/genomes/all/GCA/900/493/695/GCA_900493695.1_22036_6_273
Klebsiella_pneumoniae_4300STDY6470398	GCA_900493735.1_22036_6_274	GCA_900493735.1	https://ftp.ncbi.nlm.nih.gov/genomes/all/GCA/900/493/735/GCA_900493735.1_22036_6_274
Klebsiella_pneumoniae_4300STDY6470401	GCA_900493755.1_22036_6_277	GCA_900493755.1	https://ftp.ncbi.nlm.nih.gov/genomes/all/GCA/900/493/755/GCA_900493755.1_22036_6_277
Klebsiella_pneumoniae_4300STDY6470402	GCA_900493685.1_22036_6_278	GCA_900493685.1	https://ftp.ncbi.nlm.nih.gov/genomes/all/GCA/900/493/685/GCA_900493685.1_22036_6_278
Klebsiella_pneumoniae_4300STDY6470404	GCA_900493745.1_22036_6_280	GCA_900493745.1	https://ftp.ncbi.nlm.nih.gov/genomes/all/GCA/900/493/745/GCA_900493745.1_22036_6_280
Klebsiella_pneumoniae_4300STDY6470405	GCA_900493705.1_22036_6_281	GCA_900493705.1	https://ftp.ncbi.nlm.nih.gov/genomes/all/GCA/900/493/705/GCA_900493705.1_22036_6_281
Klebsiella_pneumoniae_4300STDY6470406	GCA_900493665.1_22036_6_282	GCA_900493665.1	https://ftp.ncbi.nlm.nih.gov/genomes/all/GCA/900/493/665/GCA_900493665.1_22036_6_282
Klebsiella_pneumoniae_4300STDY6470407	GCA_900493645.1_22036_6_283	GCA_900493645.1	https://ftp.ncbi.nlm.nih.gov/genomes/all/GCA/900/493/645/GCA_900493645.1_22036_6_283
Klebsiella_pneumoniae_4300STDY6470409	GCA_900493715.1_22036_6_285	GCA_900493715.1	https://ftp.ncbi.nlm.nih.gov/genomes/all/GCA/900/493/715/GCA_900493715.1_22036_6_285
Klebsiella_pneumoniae_4300STDY6470410	GCA_900493845.1_22036_6_286	GCA_900493845.1	https://ftp.ncbi.nlm.nih.gov/genomes/all/GCA/900/493/845/GCA_900493845.1_22036_6_286
Klebsiella_pneumoniae_4300STDY6470411	GCA_900493785.1_22036_6_287	GCA_900493785.1	https://ftp.ncbi.nlm.nih.gov/genomes/all/GCA/900/493/785/GCA_900493785.1_22036_6_287
Klebsiella_pneumoniae_4300STDY6470412	GCA_900493865.1_22036_6_288	GCA_900493865.1	https://ftp.ncbi.nlm.nih.gov/genomes/all/GCA/900/493/865/GCA_900493865.1_22036_6_288
Klebsiella_pneumoniae_4300STDY6470413	GCA_900493855.1_22036_6_289	GCA_900493855.1	https://ftp.ncbi.nlm.nih.gov/genomes/all/GCA/900/493/855/GCA_900493855.1_22036_6_289
Klebsiella_pneumoniae_4300STDY6470415	GCA_900493825.1_22036_6_291	GCA_900493825.1	https://ftp.ncbi.nlm.nih.gov/genomes/all/GCA/900/493/825/GCA_900493825.1_22036_6_291
Klebsiella_pneumoniae_4300STDY6470416	GCA_900493805.1_22036_6_292	GCA_900493805.1	https://ftp.ncbi.nlm.nih.gov/genomes/all/GCA/900/493/805/GCA_900493805.1_22036_6_292
Klebsiella_pneumoniae_4300STDY6470418	GCA_900493875.1_22036_6_294	GCA_900493875.1	https://ftp.ncbi.nlm.nih.gov/genomes/all/GCA/900/493/875/GCA_900493875.1_22036_6_294
Klebsiella_pneumoniae_4300STDY6470419	GCA_900494155.1_22036_6_295	GCA_900494155.1	https://ftp.ncbi.nlm.nih.gov/genomes/all/GCA/900/494/155/GCA_900494155.1_22036_6_295
Klebsiella_pneumoniae_4300STDY6470420	GCA_900493795.1_22036_6_296	GCA_900493795.1	https://ftp.ncbi.nlm.nih.gov/genomes/all/GCA/900/493/795/GCA_900493795.1_22036_6_296
Klebsiella_pneumoniae_4300STDY6470422	GCA_900493905.1_22036_6_298	GCA_900493905.1	https://ftp.ncbi.nlm.nih.gov/genomes/all/GCA/900/493/905/GCA_900493905.1_22036_6_298
Klebsiella_pneumoniae_4300STDY6470423	GCA_900493945.1_22036_6_299	GCA_900493945.1	https://ftp.ncbi.nlm.nih.gov/genomes/all/GCA/900/493/945/GCA_900493945.1_22036_6_299
Klebsiella_pneumoniae_4300STDY6470425	GCA_900493975.1_22036_6_301	GCA_900493975.1	https://ftp.ncbi.nlm.nih.gov/genomes/all/GCA/900/493/975/GCA_900493975.1_22036_6_301
Klebsiella_pneumoniae_4300STDY6470426	GCA_900494585.1_22036_6_302	GCA_900494585.1	https://ftp.ncbi.nlm.nih.gov/genomes/all/GCA/900/494/585/GCA_900494585.1_22036_6_302
Klebsiella_pneumoniae_4300STDY6470427	GCA_900493935.1_22036_6_303	GCA_900493935.1	https://ftp.ncbi.nlm.nih.gov/genomes/all/GCA/900/493/935/GCA_900493935.1_22036_6_303
Klebsiella_pneumoniae_4300STDY6470428	GCA_900494525.1_22036_6_304	GCA_900494525.1	https://ftp.ncbi.nlm.nih.gov/genomes/all/GCA/900/494/525/GCA_900494525.1_22036_6_304
Klebsiella_pneumoniae_4300STDY6470431	GCA_900493985.1_22036_6_307	GCA_900493985.1	https://ftp.ncbi.nlm.nih.gov/genomes/all/GCA/900/493/985/GCA_900493985.1_22036_6_307
Klebsiella_pneumoniae_4300STDY6470432	GCA_900493955.1_22036_6_308	GCA_900493955.1	https://ftp.ncbi.nlm.nih.gov/genomes/all/GCA/900/493/955/GCA_900493955.1_22036_6_308
Klebsiella_pneumoniae_4300STDY6470433	GCA_900493915.1_22036_6_309	GCA_900493915.1	https://ftp.ncbi.nlm.nih.gov/genomes/all/GCA/900/493/915/GCA_900493915.1_22036_6_309
Klebsiella_pneumoniae_4300STDY6470434	GCA_900493895.1_22036_6_310	GCA_900493895.1	https://ftp.ncbi.nlm.nih.gov/genomes/all/GCA/900/493/895/GCA_900493895.1_22036_6_310
Klebsiella_pneumoniae_4300STDY6470435	GCA_900494655.1_22036_6_311	GCA_900494655.1	https://ftp.ncbi.nlm.nih.gov/genomes/all/GCA/900/494/655/GCA_900494655.1_22036_6_311
Klebsiella_pneumoniae_4300STDY6470436	GCA_900494755.1_22036_6_312	GCA_900494755.1	https://ftp.ncbi.nlm.nih.gov/genomes/all/GCA/900/494/755/GCA_900494755.1_22036_6_312
Klebsiella_pneumoniae_4300STDY6470437	GCA_900494635.1_22036_6_313	GCA_900494635.1	https://ftp.ncbi.nlm.nih.gov/genomes/all/GCA/900/494/635/GCA_900494635.1_22036_6_313
Klebsiella_pneumoniae_4300STDY6470438	GCA_900494685.1_22036_6_314	GCA_900494685.1	https://ftp.ncbi.nlm.nih.gov/genomes/all/GCA/900/494/685/GCA_900494685.1_22036_6_314
Klebsiella_pneumoniae_4300STDY6470439	GCA_900494675.1_22036_6_315	GCA_900494675.1	https://ftp.ncbi.nlm.nih.gov/genomes/all/GCA/900/494/675/GCA_900494675.1_22036_6_315
Klebsiella_pneumoniae_4300STDY6470440	GCA_900494745.1_22036_6_316	GCA_900494745.1	https://ftp.ncbi.nlm.nih.gov/genomes/all/GCA/900/494/745/GCA_900494745.1_22036_6_316
Klebsiella_pneumoniae_4300STDY6470441	GCA_900494615.1_22036_6_317	GCA_900494615.1	https://ftp.ncbi.nlm.nih.gov/genomes/all/GCA/900/494/615/GCA_900494615.1_22036_6_317
Klebsiella_pneumoniae_4300STDY6470442	GCA_900494605.1_22036_6_318	GCA_900494605.1	https://ftp.ncbi.nlm.nih.gov/genomes/all/GCA/900/494/605/GCA_900494605.1_22036_6_318
Klebsiella_pneumoniae_4300STDY6470443	GCA_900494715.1_22036_6_319	GCA_900494715.1	https://ftp.ncbi.nlm.nih.gov/genomes/all/GCA/900/494/715/GCA_900494715.1_22036_6_319
Klebsiella_pneumoniae_4300STDY6470444	GCA_900494005.1_22036_6_320	GCA_900494005.1	https://ftp.ncbi.nlm.nih.gov/genomes/all/GCA/900/494/005/GCA_900494005.1_22036_6_320
Klebsiella_pneumoniae_4300STDY6470445	GCA_900493995.1_22036_6_321	GCA_900493995.1	https://ftp.ncbi.nlm.nih.gov/genomes/all/GCA/900/493/995/GCA_900493995.1_22036_6_321
Klebsiella_pneumoniae_4300STDY6470446	GCA_900493925.1_22036_6_322	GCA_900493925.1	https://ftp.ncbi.nlm.nih.gov/genomes/all/GCA/900/493/925/GCA_900493925.1_22036_6_322
Klebsiella_pneumoniae_4300STDY6470447	GCA_900494595.1_22036_6_323	GCA_900494595.1	https://ftp.ncbi.nlm.nih.gov/genomes/all/GCA/900/494/595/GCA_900494595.1_22036_6_323
Klebsiella_pneumoniae_4300STDY6470448	GCA_900494045.1_22036_6_324	GCA_900494045.1	https://ftp.ncbi.nlm.nih.gov/genomes/all/GCA/900/494/045/GCA_900494045.1_22036_6_324
Klebsiella_pneumoniae_4300STDY6470449	GCA_900494625.1_22036_6_325	GCA_900494625.1	https://ftp.ncbi.nlm.nih.gov/genomes/all/GCA/900/494/625/GCA_900494625.1_22036_6_325
Klebsiella_pneumoniae_4300STDY6470450	GCA_900494015.1_22036_6_326	GCA_900494015.1	https://ftp.ncbi.nlm.nih.gov/genomes/all/GCA/900/494/015/GCA_900494015.1_22036_6_326
Klebsiella_pneumoniae_4300STDY6470452	GCA_900494505.1_22036_6_327	GCA_900494505.1	https://ftp.ncbi.nlm.nih.gov/genomes/all/GCA/900/494/505/GCA_900494505.1_22036_6_327
Klebsiella_pneumoniae_4300STDY6470453	GCA_900494095.1_22036_6_328	GCA_900494095.1	https://ftp.ncbi.nlm.nih.gov/genomes/all/GCA/900/494/095/GCA_900494095.1_22036_6_328
Klebsiella_pneumoniae_4300STDY6470454	GCA_900494735.1_22036_6_329	GCA_900494735.1	https://ftp.ncbi.nlm.nih.gov/genomes/all/GCA/900/494/735/GCA_900494735.1_22036_6_329
Klebsiella_pneumoniae_4300STDY6470455	GCA_900494545.1_22036_6_330	GCA_900494545.1	https://ftp.ncbi.nlm.nih.gov/genomes/all/GCA/900/494/545/GCA_900494545.1_22036_6_330
Klebsiella_pneumoniae_4300STDY6470457	GCA_900494085.1_22036_6_332	GCA_900494085.1	https://ftp.ncbi.nlm.nih.gov/genomes/all/GCA/900/494/085/GCA_900494085.1_22036_6_332
Klebsiella_pneumoniae_4300STDY6470458	GCA_900494125.1_22036_6_333	GCA_900494125.1	https://ftp.ncbi.nlm.nih.gov/genomes/all/GCA/900/494/125/GCA_900494125.1_22036_6_333
Klebsiella_pneumoniae_4300STDY6470461	GCA_900494075.1_22036_6_336	GCA_900494075.1	https://ftp.ncbi.nlm.nih.gov/genomes/all/GCA/900/494/075/GCA_900494075.1_22036_6_336
Klebsiella_pneumoniae_4300STDY6470462	GCA_900494115.1_22036_6_337	GCA_900494115.1	https://ftp.ncbi.nlm.nih.gov/genomes/all/GCA/900/494/115/GCA_900494115.1_22036_6_337
Klebsiella_pneumoniae_4300STDY6470463	GCA_900494035.1_22036_6_338	GCA_900494035.1	https://ftp.ncbi.nlm.nih.gov/genomes/all/GCA/900/494/035/GCA_900494035.1_22036_6_338
Klebsiella_pneumoniae_4300STDY6470464	GCA_900494025.1_22036_6_339	GCA_900494025.1	https://ftp.ncbi.nlm.nih.gov/genomes/all/GCA/900/494/025/GCA_900494025.1_22036_6_339
Klebsiella_pneumoniae_4300STDY6470465	GCA_900494065.1_22036_6_340	GCA_900494065.1	https://ftp.ncbi.nlm.nih.gov/genomes/all/GCA/900/494/065/GCA_900494065.1_22036_6_340
Klebsiella_pneumoniae_4300STDY6470466	GCA_900494105.1_22036_6_341	GCA_900494105.1	https://ftp.ncbi.nlm.nih.gov/genomes/all/GCA/900/494/105/GCA_900494105.1_22036_6_341
Klebsiella_pneumoniae_4300STDY6470469	GCA_900494165.1_22036_6_344	GCA_900494165.1	https://ftp.ncbi.nlm.nih.gov/genomes/all/GCA/900/494/165/GCA_900494165.1_22036_6_344
Klebsiella_pneumoniae_4300STDY6470473	GCA_900494225.1_22036_6_348	GCA_900494225.1	https://ftp.ncbi.nlm.nih.gov/genomes/all/GCA/900/494/225/GCA_900494225.1_22036_6_348
Klebsiella_pneumoniae_4300STDY6470474	GCA_900494185.1_22036_6_349	GCA_900494185.1	https://ftp.ncbi.nlm.nih.gov/genomes/all/GCA/900/494/185/GCA_900494185.1_22036_6_349
Klebsiella_pneumoniae_4300STDY6470475	GCA_900494205.1_22036_6_350	GCA_900494205.1	https://ftp.ncbi.nlm.nih.gov/genomes/all/GCA/900/494/205/GCA_900494205.1_22036_6_350
Klebsiella_pneumoniae_4300STDY6470476	GCA_900494485.1_22036_6_351	GCA_900494485.1	https://ftp.ncbi.nlm.nih.gov/genomes/all/GCA/900/494/485/GCA_900494485.1_22036_6_351
Klebsiella_pneumoniae_4300STDY6470477	GCA_900494215.1_22036_6_352	GCA_900494215.1	https://ftp.ncbi.nlm.nih.gov/genomes/all/GCA/900/494/215/GCA_900494215.1_22036_6_352
Klebsiella_pneumoniae_4300STDY6470479	GCA_900494375.1_22036_6_354	GCA_900494375.1	https://ftp.ncbi.nlm.nih.gov/genomes/all/GCA/900/494/375/GCA_900494375.1_22036_6_354
Klebsiella_pneumoniae_4300STDY6470480	GCA_900494335.1_22036_6_355	GCA_900494335.1	https://ftp.ncbi.nlm.nih.gov/genomes/all/GCA/900/494/335/GCA_900494335.1_22036_6_355
Klebsiella_pneumoniae_4300STDY6470481	GCA_900494295.1_22036_6_356	GCA_900494295.1	https://ftp.ncbi.nlm.nih.gov/genomes/all/GCA/900/494/295/GCA_900494295.1_22036_6_356
Klebsiella_pneumoniae_4300STDY6470482	GCA_900494345.1_22036_6_357	GCA_900494345.1	https://ftp.ncbi.nlm.nih.gov/genomes/all/GCA/900/494/345/GCA_900494345.1_22036_6_357
Klebsiella_pneumoniae_4300STDY6470484	GCA_900494305.1_22036_6_359	GCA_900494305.1	https://ftp.ncbi.nlm.nih.gov/genomes/all/GCA/900/494/305/GCA_900494305.1_22036_6_359
Klebsiella_pneumoniae_4300STDY6470485	GCA_900494275.1_22036_6_360	GCA_900494275.1	https://ftp.ncbi.nlm.nih.gov/genomes/all/GCA/900/494/275/GCA_900494275.1_22036_6_360
Klebsiella_pneumoniae_4300STDY6470486	GCA_900494255.1_22036_6_361	GCA_900494255.1	https://ftp.ncbi.nlm.nih.gov/genomes/all/GCA/900/494/255/GCA_900494255.1_22036_6_361
Klebsiella_pneumoniae_4300STDY6470487	GCA_900494285.1_22036_6_362	GCA_900494285.1	https://ftp.ncbi.nlm.nih.gov/genomes/all/GCA/900/494/285/GCA_900494285.1_22036_6_362
Klebsiella_pneumoniae_4300STDY6470488	GCA_900494325.1_22036_6_363	GCA_900494325.1	https://ftp.ncbi.nlm.nih.gov/genomes/all/GCA/900/494/325/GCA_900494325.1_22036_6_363
Klebsiella_pneumoniae_4300STDY6470490	GCA_900494365.1_22036_6_364	GCA_900494365.1	https://ftp.ncbi.nlm.nih.gov/genomes/all/GCA/900/494/365/GCA_900494365.1_22036_6_364
Klebsiella_pneumoniae_4300STDY6470522	GCA_900493345.1_22036_6_64	GCA_900493345.1	https://ftp.ncbi.nlm.nih.gov/genomes/all/GCA/900/493/345/GCA_900493345.1_22036_6_64
Klebsiella_pneumoniae_4300STDY6542352	GCA_900493405.1_22036_6_66	GCA_900493405.1	https://ftp.ncbi.nlm.nih.gov/genomes/all/GCA/900/493/405/GCA_900493405.1_22036_6_66
Klebsiella_pneumoniae_4300STDY6542354	GCA_900493435.1_22036_6_68	GCA_900493435.1	https://ftp.ncbi.nlm.nih.gov/genomes/all/GCA/900/493/435/GCA_900493435.1_22036_6_68
Klebsiella_pneumoniae_4300STDY6542364	GCA_900493515.1_22036_6_78	GCA_900493515.1	https://ftp.ncbi.nlm.nih.gov/genomes/all/GCA/900/493/515/GCA_900493515.1_22036_6_78
Klebsiella_pneumoniae_4300STDY6542366	GCA_900493425.1_22036_6_80	GCA_900493425.1	https://ftp.ncbi.nlm.nih.gov/genomes/all/GCA/900/493/425/GCA_900493425.1_22036_6_80
Klebsiella_pneumoniae_4300STDY6636946	GCA_900492795.1_22036_6_11	GCA_900492795.1	https://ftp.ncbi.nlm.nih.gov/genomes/all/GCA/900/492/795/GCA_900492795.1_22036_6_11
Klebsiella_pneumoniae_4300STDY6636948	GCA_900492835.1_22036_6_13	GCA_900492835.1	https://ftp.ncbi.nlm.nih.gov/genomes/all/GCA/900/492/835/GCA_900492835.1_22036_6_13
Klebsiella_pneumoniae_4300STDY6636949	GCA_900492815.1_22036_6_14	GCA_900492815.1	https://ftp.ncbi.nlm.nih.gov/genomes/all/GCA/900/492/815/GCA_900492815.1_22036_6_14
Klebsiella_pneumoniae_4300STDY6636951	GCA_900492805.1_22036_6_16	GCA_900492805.1	https://ftp.ncbi.nlm.nih.gov/genomes/all/GCA/900/492/805/GCA_900492805.1_22036_6_16
Klebsiella_pneumoniae_4300STDY6636953	GCA_900492865.1_22036_6_18	GCA_900492865.1	https://ftp.ncbi.nlm.nih.gov/genomes/all/GCA/900/492/865/GCA_900492865.1_22036_6_18
Klebsiella_pneumoniae_4300STDY6636954	GCA_900492785.1_22036_6_19	GCA_900492785.1	https://ftp.ncbi.nlm.nih.gov/genomes/all/GCA/900/492/785/GCA_900492785.1_22036_6_19
Klebsiella_pneumoniae_4300STDY6636958	GCA_900492915.1_22036_6_23	GCA_900492915.1	https://ftp.ncbi.nlm.nih.gov/genomes/all/GCA/900/492/915/GCA_900492915.1_22036_6_23
Klebsiella_pneumoniae_4300STDY6636964	GCA_900492955.1_22036_6_27	GCA_900492955.1	https://ftp.ncbi.nlm.nih.gov/genomes/all/GCA/900/492/955/GCA_900492955.1_22036_6_27
Klebsiella_pneumoniae_4300STDY6636967	GCA_900493025.1_22036_6_30	GCA_900493025.1	https://ftp.ncbi.nlm.nih.gov/genomes/all/GCA/900/493/025/GCA_900493025.1_22036_6_30
Klebsiella_pneumoniae_4300STDY6636969	GCA_900493145.1_22036_6_32	GCA_900493145.1	https://ftp.ncbi.nlm.nih.gov/genomes/all/GCA/900/493/145/GCA_900493145.1_22036_6_32
Klebsiella_pneumoniae_4300STDY6636974	GCA_900493275.1_22036_6_37	GCA_900493275.1	https://ftp.ncbi.nlm.nih.gov/genomes/all/GCA/900/493/275/GCA_900493275.1_22036_6_37
Klebsiella_pneumoniae_4300STDY6636975	GCA_900493235.1_22036_6_38	GCA_900493235.1	https://ftp.ncbi.nlm.nih.gov/genomes/all/GCA/900/493/235/GCA_900493235.1_22036_6_38
Klebsiella_pneumoniae_4300STDY6636976	GCA_900493175.1_22036_6_39	GCA_900493175.1	https://ftp.ncbi.nlm.nih.gov/genomes/all/GCA/900/493/175/GCA_900493175.1_22036_6_39
Klebsiella_pneumoniae_4300STDY6636979	GCA_900493085.1_22036_6_42	GCA_900493085.1	https://ftp.ncbi.nlm.nih.gov/genomes/all/GCA/900/493/085/GCA_900493085.1_22036_6_42
Klebsiella_pneumoniae_4300STDY6636981	GCA_900493295.1_22036_6_44	GCA_900493295.1	https://ftp.ncbi.nlm.nih.gov/genomes/all/GCA/900/493/295/GCA_900493295.1_22036_6_44
Klebsiella_pneumoniae_4300STDY6636986	GCA_900493285.1_22036_6_49	GCA_900493285.1	https://ftp.ncbi.nlm.nih.gov/genomes/all/GCA/900/493/285/GCA_900493285.1_22036_6_49
Klebsiella_pneumoniae_4300STDY6636987	GCA_900493055.1_22036_6_50	GCA_900493055.1	https://ftp.ncbi.nlm.nih.gov/genomes/all/GCA/900/493/055/GCA_900493055.1_22036_6_50
Klebsiella_pneumoniae_4300STDY6636988	GCA_900493205.1_22036_6_51	GCA_900493205.1	https://ftp.ncbi.nlm.nih.gov/genomes/all/GCA/900/493/205/GCA_900493205.1_22036_6_51
Klebsiella_pneumoniae_4300STDY6636989	GCA_900493095.1_22036_6_52	GCA_900493095.1	https://ftp.ncbi.nlm.nih.gov/genomes/all/GCA/900/493/095/GCA_900493095.1_22036_6_52
Klebsiella_pneumoniae_4300STDY6636992	GCA_900493125.1_22036_6_55	GCA_900493125.1	https://ftp.ncbi.nlm.nih.gov/genomes/all/GCA/900/493/125/GCA_900493125.1_22036_6_55
Klebsiella_pneumoniae_43331	GCA_002181165.1_ASM218116v1	GCA_002181165.1	https://ftp.ncbi.nlm.nih.gov/genomes/all/GCA/002/181/165/GCA_002181165.1_ASM218116v1
Klebsiella_pneumoniae_43416	GCA_002181825.1_ASM218182v1	GCA_002181825.1	https://ftp.ncbi.nlm.nih.gov/genomes/all/GCA/002/181/825/GCA_002181825.1_ASM218182v1
Klebsiella_pneumoniae_43419	GCA_002181915.1_ASM218191v1	GCA_002181915.1	https://ftp.ncbi.nlm.nih.gov/genomes/all/GCA/002/181/915/GCA_002181915.1_ASM218191v1
Klebsiella_pneumoniae_43420	GCA_002181875.1_ASM218187v1	GCA_002181875.1	https://ftp.ncbi.nlm.nih.gov/genomes/all/GCA/002/181/875/GCA_002181875.1_ASM218187v1
Klebsiella_pneumoniae_43421	GCA_002181955.1_ASM218195v1	GCA_002181955.1	https://ftp.ncbi.nlm.nih.gov/genomes/all/GCA/002/181/955/GCA_002181955.1_ASM218195v1
Klebsiella_pneumoniae_43KXXI	GCA_018137045.1_ASM1813704v1	GCA_018137045.1	https://ftp.ncbi.nlm.nih.gov/genomes/all/GCA/018/137/045/GCA_018137045.1_ASM1813704v1
Klebsiella_pneumoniae_44808	GCA_002181185.1_ASM218118v1	GCA_002181185.1	https://ftp.ncbi.nlm.nih.gov/genomes/all/GCA/002/181/185/GCA_002181185.1_ASM218118v1
Klebsiella_pneumoniae_44811	GCA_002181245.1_ASM218124v1	GCA_002181245.1	https://ftp.ncbi.nlm.nih.gov/genomes/all/GCA/002/181/245/GCA_002181245.1_ASM218124v1
Klebsiella_pneumoniae_44812	GCA_002181945.1_ASM218194v1	GCA_002181945.1	https://ftp.ncbi.nlm.nih.gov/genomes/all/GCA/002/181/945/GCA_002181945.1_ASM218194v1
Klebsiella_pneumoniae_44813	GCA_002181275.1_ASM218127v1	GCA_002181275.1	https://ftp.ncbi.nlm.nih.gov/genomes/all/GCA/002/181/275/GCA_002181275.1_ASM218127v1
Klebsiella_pneumoniae_44815	GCA_002181325.1_ASM218132v1	GCA_002181325.1	https://ftp.ncbi.nlm.nih.gov/genomes/all/GCA/002/181/325/GCA_002181325.1_ASM218132v1
Klebsiella_pneumoniae_44817	GCA_002181355.1_ASM218135v1	GCA_002181355.1	https://ftp.ncbi.nlm.nih.gov/genomes/all/GCA/002/181/355/GCA_002181355.1_ASM218135v1
Klebsiella_pneumoniae_44820	GCA_002181415.1_ASM218141v1	GCA_002181415.1	https://ftp.ncbi.nlm.nih.gov/genomes/all/GCA/002/181/415/GCA_002181415.1_ASM218141v1
Klebsiella_pneumoniae_44823	GCA_002181965.1_ASM218196v1	GCA_002181965.1	https://ftp.ncbi.nlm.nih.gov/genomes/all/GCA/002/181/965/GCA_002181965.1_ASM218196v1
Klebsiella_pneumoniae_44824	GCA_002181445.1_ASM218144v1	GCA_002181445.1	https://ftp.ncbi.nlm.nih.gov/genomes/all/GCA/002/181/445/GCA_002181445.1_ASM218144v1
Klebsiella_pneumoniae_44830	GCA_002180925.1_ASM218092v1	GCA_002180925.1	https://ftp.ncbi.nlm.nih.gov/genomes/all/GCA/002/180/925/GCA_002180925.1_ASM218092v1
Klebsiella_pneumoniae_44831	GCA_002180935.1_ASM218093v1	GCA_002180935.1	https://ftp.ncbi.nlm.nih.gov/genomes/all/GCA/002/180/935/GCA_002180935.1_ASM218093v1
Klebsiella_pneumoniae_4502	GCA_009907225.1_ASM990722v1	GCA_009907225.1	https://ftp.ncbi.nlm.nih.gov/genomes/all/GCA/009/907/225/GCA_009907225.1_ASM990722v1
Klebsiella_pneumoniae_4546	GCA_016805635.1_ASM1680563v1	GCA_016805635.1	https://ftp.ncbi.nlm.nih.gov/genomes/all/GCA/016/805/635/GCA_016805635.1_ASM1680563v1
Klebsiella_pneumoniae_45708	GCA_002181015.1_ASM218101v1	GCA_002181015.1	https://ftp.ncbi.nlm.nih.gov/genomes/all/GCA/002/181/015/GCA_002181015.1_ASM218101v1
Klebsiella_pneumoniae_45711	GCA_002184225.1_ASM218422v1	GCA_002184225.1	https://ftp.ncbi.nlm.nih.gov/genomes/all/GCA/002/184/225/GCA_002184225.1_ASM218422v1
Klebsiella_pneumoniae_45712	GCA_002182525.1_ASM218252v1	GCA_002182525.1	https://ftp.ncbi.nlm.nih.gov/genomes/all/GCA/002/182/525/GCA_002182525.1_ASM218252v1
Klebsiella_pneumoniae_47733	GCA_011769725.1_ASM1176972v1	GCA_011769725.1	https://ftp.ncbi.nlm.nih.gov/genomes/all/GCA/011/769/725/GCA_011769725.1_ASM1176972v1
Klebsiella_pneumoniae_4774	GCA_019392135.1_ASM1939213v1	GCA_019392135.1	https://ftp.ncbi.nlm.nih.gov/genomes/all/GCA/019/392/135/GCA_019392135.1_ASM1939213v1
Klebsiella_pneumoniae_4893	GCA_019392075.1_ASM1939207v1	GCA_019392075.1	https://ftp.ncbi.nlm.nih.gov/genomes/all/GCA/019/392/075/GCA_019392075.1_ASM1939207v1
Klebsiella_pneumoniae_4928STDY7071432	GCA_902160475.1_25426_7_182	GCA_902160475.1	https://ftp.ncbi.nlm.nih.gov/genomes/all/GCA/902/160/475/GCA_902160475.1_25426_7_182
Klebsiella_pneumoniae_4954	GCA_019392015.1_ASM1939201v1	GCA_019392015.1	https://ftp.ncbi.nlm.nih.gov/genomes/all/GCA/019/392/015/GCA_019392015.1_ASM1939201v1
Klebsiella_pneumoniae_4965	GCA_006517515.1_ASM651751v1	GCA_006517515.1	https://ftp.ncbi.nlm.nih.gov/genomes/all/GCA/006/517/515/GCA_006517515.1_ASM651751v1
Klebsiella_pneumoniae_49KXXI	GCA_018136915.1_ASM1813691v1	GCA_018136915.1	https://ftp.ncbi.nlm.nih.gov/genomes/all/GCA/018/136/915/GCA_018136915.1_ASM1813691v1
Klebsiella_pneumoniae_4DN	GCA_004151395.1_ASM415139v1	GCA_004151395.1	https://ftp.ncbi.nlm.nih.gov/genomes/all/GCA/004/151/395/GCA_004151395.1_ASM415139v1
Klebsiella_pneumoniae_4KXXI	GCA_018137755.1_ASM1813775v1	GCA_018137755.1	https://ftp.ncbi.nlm.nih.gov/genomes/all/GCA/018/137/755/GCA_018137755.1_ASM1813775v1
Klebsiella_pneumoniae_4_1-2	GCA_003856595.1_ASM385659v1	GCA_003856595.1	https://ftp.ncbi.nlm.nih.gov/genomes/all/GCA/003/856/595/GCA_003856595.1_ASM385659v1
Klebsiella_pneumoniae_4_GR_12	GCA_001702035.1_ASM170203v1	GCA_001702035.1	https://ftp.ncbi.nlm.nih.gov/genomes/all/GCA/001/702/035/GCA_001702035.1_ASM170203v1
Klebsiella_pneumoniae_5-1	GCA_016544575.1_ASM1654457v1	GCA_016544575.1	https://ftp.ncbi.nlm.nih.gov/genomes/all/GCA/016/544/575/GCA_016544575.1_ASM1654457v1
Klebsiella_pneumoniae_5-10	GCA_016528165.1_ASM1652816v1	GCA_016528165.1	https://ftp.ncbi.nlm.nih.gov/genomes/all/GCA/016/528/165/GCA_016528165.1_ASM1652816v1
Klebsiella_pneumoniae_50	GCA_009646195.1_ASM964619v1	GCA_009646195.1	https://ftp.ncbi.nlm.nih.gov/genomes/all/GCA/009/646/195/GCA_009646195.1_ASM964619v1
Klebsiella_pneumoniae_5012STDY7312564	GCA_900774385.1_25293_8_1_2	GCA_900774385.1	https://ftp.ncbi.nlm.nih.gov/genomes/all/GCA/900/774/385/GCA_900774385.1_25293_8_1-2
Klebsiella_pneumoniae_5012STDY7312565	GCA_900774775.1_25293_8_2_2	GCA_900774775.1	https://ftp.ncbi.nlm.nih.gov/genomes/all/GCA/900/774/775/GCA_900774775.1_25293_8_2-2
Klebsiella_pneumoniae_5012STDY7312566	GCA_900774855.1_25293_8_3_2	GCA_900774855.1	https://ftp.ncbi.nlm.nih.gov/genomes/all/GCA/900/774/855/GCA_900774855.1_25293_8_3-2
Klebsiella_pneumoniae_5012STDY7312567	GCA_900775005.1_25293_8_4_2	GCA_900775005.1	https://ftp.ncbi.nlm.nih.gov/genomes/all/GCA/900/775/005/GCA_900775005.1_25293_8_4-2
Klebsiella_pneumoniae_5012STDY7312573	GCA_900774245.1_25293_8_10_2	GCA_900774245.1	https://ftp.ncbi.nlm.nih.gov/genomes/all/GCA/900/774/245/GCA_900774245.1_25293_8_10-2
Klebsiella_pneumoniae_5012STDY7312574	GCA_900774315.1_25293_8_11_2	GCA_900774315.1	https://ftp.ncbi.nlm.nih.gov/genomes/all/GCA/900/774/315/GCA_900774315.1_25293_8_11-2
Klebsiella_pneumoniae_5012STDY7312577	GCA_900774575.1_25293_8_14_2	GCA_900774575.1	https://ftp.ncbi.nlm.nih.gov/genomes/all/GCA/900/774/575/GCA_900774575.1_25293_8_14-2
Klebsiella_pneumoniae_5012STDY7312600	GCA_900774975.1_25293_8_37_2	GCA_900774975.1	https://ftp.ncbi.nlm.nih.gov/genomes/all/GCA/900/774/975/GCA_900774975.1_25293_8_37-2
Klebsiella_pneumoniae_5012STDY7312603	GCA_900775015.1_25293_8_40_2	GCA_900775015.1	https://ftp.ncbi.nlm.nih.gov/genomes/all/GCA/900/775/015/GCA_900775015.1_25293_8_40-2
Klebsiella_pneumoniae_5012STDY7312604	GCA_900775035.1_25293_8_41_2	GCA_900775035.1	https://ftp.ncbi.nlm.nih.gov/genomes/all/GCA/900/775/035/GCA_900775035.1_25293_8_41-2
Klebsiella_pneumoniae_5012STDY7312606	GCA_900775045.1_25293_8_43_2	GCA_900775045.1	https://ftp.ncbi.nlm.nih.gov/genomes/all/GCA/900/775/045/GCA_900775045.1_25293_8_43-2
Klebsiella_pneumoniae_5012STDY7312679	GCA_900775505.1_25293_8_83_2	GCA_900775505.1	https://ftp.ncbi.nlm.nih.gov/genomes/all/GCA/900/775/505/GCA_900775505.1_25293_8_83-2
Klebsiella_pneumoniae_5012STDY7312680	GCA_900775485.1_25293_8_84_2	GCA_900775485.1	https://ftp.ncbi.nlm.nih.gov/genomes/all/GCA/900/775/485/GCA_900775485.1_25293_8_84-2
Klebsiella_pneumoniae_5012STDY7312691	GCA_900775635.1_25293_8_95_2	GCA_900775635.1	https://ftp.ncbi.nlm.nih.gov/genomes/all/GCA/900/775/635/GCA_900775635.1_25293_8_95-2
Klebsiella_pneumoniae_5012STDY7312695	GCA_900775675.1_25293_8_99_2	GCA_900775675.1	https://ftp.ncbi.nlm.nih.gov/genomes/all/GCA/900/775/675/GCA_900775675.1_25293_8_99-2
Klebsiella_pneumoniae_5012STDY7312700	GCA_900774325.1_25293_8_104_2	GCA_900774325.1	https://ftp.ncbi.nlm.nih.gov/genomes/all/GCA/900/774/325/GCA_900774325.1_25293_8_104-2
Klebsiella_pneumoniae_5012STDY7312702	GCA_900774355.1_25293_8_106_2	GCA_900774355.1	https://ftp.ncbi.nlm.nih.gov/genomes/all/GCA/900/774/355/GCA_900774355.1_25293_8_106-2
Klebsiella_pneumoniae_5012STDY7312705	GCA_900774375.1_25293_8_109_2	GCA_900774375.1	https://ftp.ncbi.nlm.nih.gov/genomes/all/GCA/900/774/375/GCA_900774375.1_25293_8_109-2
Klebsiella_pneumoniae_5012STDY7312707	GCA_900774405.1_25293_8_111_2	GCA_900774405.1	https://ftp.ncbi.nlm.nih.gov/genomes/all/GCA/900/774/405/GCA_900774405.1_25293_8_111-2
Klebsiella_pneumoniae_5012STDY7312708	GCA_900774265.1_25293_8_112_2	GCA_900774265.1	https://ftp.ncbi.nlm.nih.gov/genomes/all/GCA/900/774/265/GCA_900774265.1_25293_8_112-2
Klebsiella_pneumoniae_5012STDY7312710	GCA_900774395.1_25293_8_114_2	GCA_900774395.1	https://ftp.ncbi.nlm.nih.gov/genomes/all/GCA/900/774/395/GCA_900774395.1_25293_8_114-2
Klebsiella_pneumoniae_5012STDY7312716	GCA_900774155.1_25293_8_120_2	GCA_900774155.1	https://ftp.ncbi.nlm.nih.gov/genomes/all/GCA/900/774/155/GCA_900774155.1_25293_8_120-2
Klebsiella_pneumoniae_5012STDY7312717	GCA_900774205.1_25293_8_121_2	GCA_900774205.1	https://ftp.ncbi.nlm.nih.gov/genomes/all/GCA/900/774/205/GCA_900774205.1_25293_8_121-2
Klebsiella_pneumoniae_5012STDY7312725	GCA_900774225.1_25293_8_129_2	GCA_900774225.1	https://ftp.ncbi.nlm.nih.gov/genomes/all/GCA/900/774/225/GCA_900774225.1_25293_8_129-2
Klebsiella_pneumoniae_5012STDY7312727	GCA_900774455.1_25293_8_131_2	GCA_900774455.1	https://ftp.ncbi.nlm.nih.gov/genomes/all/GCA/900/774/455/GCA_900774455.1_25293_8_131-2
Klebsiella_pneumoniae_5012STDY7312735	GCA_900774525.1_25293_8_139_2	GCA_900774525.1	https://ftp.ncbi.nlm.nih.gov/genomes/all/GCA/900/774/525/GCA_900774525.1_25293_8_139-2
Klebsiella_pneumoniae_5012STDY7626364	GCA_900775765.1_27097_7_101_2	GCA_900775765.1	https://ftp.ncbi.nlm.nih.gov/genomes/all/GCA/900/775/765/GCA_900775765.1_27097_7_101-2
Klebsiella_pneumoniae_5012STDY7626367	GCA_900775805.1_27097_7_104_2	GCA_900775805.1	https://ftp.ncbi.nlm.nih.gov/genomes/all/GCA/900/775/805/GCA_900775805.1_27097_7_104-2
Klebsiella_pneumoniae_5012STDY7626370	GCA_900775825.1_27097_7_107_2	GCA_900775825.1	https://ftp.ncbi.nlm.nih.gov/genomes/all/GCA/900/775/825/GCA_900775825.1_27097_7_107-2
Klebsiella_pneumoniae_5012STDY7626373	GCA_900775845.1_27097_7_110_2	GCA_900775845.1	https://ftp.ncbi.nlm.nih.gov/genomes/all/GCA/900/775/845/GCA_900775845.1_27097_7_110-2
Klebsiella_pneumoniae_5012STDY7626376	GCA_900775885.1_27097_7_113_2	GCA_900775885.1	https://ftp.ncbi.nlm.nih.gov/genomes/all/GCA/900/775/885/GCA_900775885.1_27097_7_113-2
Klebsiella_pneumoniae_5012STDY7626377	GCA_900775905.1_27097_7_114_2	GCA_900775905.1	https://ftp.ncbi.nlm.nih.gov/genomes/all/GCA/900/775/905/GCA_900775905.1_27097_7_114-2
Klebsiella_pneumoniae_5012STDY7626379	GCA_900775925.1_27097_7_116_2	GCA_900775925.1	https://ftp.ncbi.nlm.nih.gov/genomes/all/GCA/900/775/925/GCA_900775925.1_27097_7_116-2
Klebsiella_pneumoniae_5012STDY7626380	GCA_900775945.1_27097_7_117_2	GCA_900775945.1	https://ftp.ncbi.nlm.nih.gov/genomes/all/GCA/900/775/945/GCA_900775945.1_27097_7_117-2
Klebsiella_pneumoniae_5012STDY7626382	GCA_900775895.1_27097_7_119_2	GCA_900775895.1	https://ftp.ncbi.nlm.nih.gov/genomes/all/GCA/900/775/895/GCA_900775895.1_27097_7_119-2
Klebsiella_pneumoniae_5012STDY7626385	GCA_900775985.1_27097_7_122_2	GCA_900775985.1	https://ftp.ncbi.nlm.nih.gov/genomes/all/GCA/900/775/985/GCA_900775985.1_27097_7_122-2
Klebsiella_pneumoniae_5012STDY7626386	GCA_900776025.1_27097_7_123_2	GCA_900776025.1	https://ftp.ncbi.nlm.nih.gov/genomes/all/GCA/900/776/025/GCA_900776025.1_27097_7_123-2
Klebsiella_pneumoniae_5012STDY7626388	GCA_900776005.1_27097_7_125_2	GCA_900776005.1	https://ftp.ncbi.nlm.nih.gov/genomes/all/GCA/900/776/005/GCA_900776005.1_27097_7_125-2
Klebsiella_pneumoniae_5012STDY7626391	GCA_900776055.1_27097_7_128_2	GCA_900776055.1	https://ftp.ncbi.nlm.nih.gov/genomes/all/GCA/900/776/055/GCA_900776055.1_27097_7_128-2
Klebsiella_pneumoniae_5012STDY7626394	GCA_900776075.1_27097_7_131_2	GCA_900776075.1	https://ftp.ncbi.nlm.nih.gov/genomes/all/GCA/900/776/075/GCA_900776075.1_27097_7_131-2
Klebsiella_pneumoniae_5012STDY7626395	GCA_900776115.1_27097_7_132_2	GCA_900776115.1	https://ftp.ncbi.nlm.nih.gov/genomes/all/GCA/900/776/115/GCA_900776115.1_27097_7_132-2
Klebsiella_pneumoniae_5012STDY7626396	GCA_900776125.1_27097_7_133_2	GCA_900776125.1	https://ftp.ncbi.nlm.nih.gov/genomes/all/GCA/900/776/125/GCA_900776125.1_27097_7_133-2
Klebsiella_pneumoniae_5012STDY7626397	GCA_900776105.1_27097_7_134_2	GCA_900776105.1	https://ftp.ncbi.nlm.nih.gov/genomes/all/GCA/900/776/105/GCA_900776105.1_27097_7_134-2
Klebsiella_pneumoniae_5012STDY7626399	GCA_900776085.1_27097_7_136_2	GCA_900776085.1	https://ftp.ncbi.nlm.nih.gov/genomes/all/GCA/900/776/085/GCA_900776085.1_27097_7_136-2
Klebsiella_pneumoniae_5012STDY7626401	GCA_900776135.1_27097_7_138_2	GCA_900776135.1	https://ftp.ncbi.nlm.nih.gov/genomes/all/GCA/900/776/135/GCA_900776135.1_27097_7_138-2
Klebsiella_pneumoniae_5012STDY7626407	GCA_900776205.1_27097_7_144_2	GCA_900776205.1	https://ftp.ncbi.nlm.nih.gov/genomes/all/GCA/900/776/205/GCA_900776205.1_27097_7_144-2
Klebsiella_pneumoniae_5012STDY7626409	GCA_900776245.1_27097_7_146_2	GCA_900776245.1	https://ftp.ncbi.nlm.nih.gov/genomes/all/GCA/900/776/245/GCA_900776245.1_27097_7_146-2
Klebsiella_pneumoniae_5012STDY7626410	GCA_900776255.1_27097_7_147_2	GCA_900776255.1	https://ftp.ncbi.nlm.nih.gov/genomes/all/GCA/900/776/255/GCA_900776255.1_27097_7_147-2
Klebsiella_pneumoniae_5012STDY7626414	GCA_900776275.1_27097_7_151_2	GCA_900776275.1	https://ftp.ncbi.nlm.nih.gov/genomes/all/GCA/900/776/275/GCA_900776275.1_27097_7_151-2
Klebsiella_pneumoniae_5012STDY7626415	GCA_900776305.1_27097_7_152_2	GCA_900776305.1	https://ftp.ncbi.nlm.nih.gov/genomes/all/GCA/900/776/305/GCA_900776305.1_27097_7_152-2
Klebsiella_pneumoniae_5012STDY7626416	GCA_900776285.1_27097_7_153_2	GCA_900776285.1	https://ftp.ncbi.nlm.nih.gov/genomes/all/GCA/900/776/285/GCA_900776285.1_27097_7_153-2
Klebsiella_pneumoniae_5012STDY7626417	GCA_900776295.1_27097_7_154_2	GCA_900776295.1	https://ftp.ncbi.nlm.nih.gov/genomes/all/GCA/900/776/295/GCA_900776295.1_27097_7_154-2
Klebsiella_pneumoniae_5012STDY7626419	GCA_900776325.1_27097_7_156_2	GCA_900776325.1	https://ftp.ncbi.nlm.nih.gov/genomes/all/GCA/900/776/325/GCA_900776325.1_27097_7_156-2
Klebsiella_pneumoniae_5012STDY7626421	GCA_900776365.1_27097_7_158_2	GCA_900776365.1	https://ftp.ncbi.nlm.nih.gov/genomes/all/GCA/900/776/365/GCA_900776365.1_27097_7_158-2
Klebsiella_pneumoniae_5012STDY7626423	GCA_900776355.1_27097_7_160_2	GCA_900776355.1	https://ftp.ncbi.nlm.nih.gov/genomes/all/GCA/900/776/355/GCA_900776355.1_27097_7_160-2
Klebsiella_pneumoniae_5012STDY7626425	GCA_900776375.1_27097_7_162_2	GCA_900776375.1	https://ftp.ncbi.nlm.nih.gov/genomes/all/GCA/900/776/375/GCA_900776375.1_27097_7_162-2
Klebsiella_pneumoniae_5012STDY7626426	GCA_900776405.1_27097_7_163_2	GCA_900776405.1	https://ftp.ncbi.nlm.nih.gov/genomes/all/GCA/900/776/405/GCA_900776405.1_27097_7_163-2
Klebsiella_pneumoniae_5012STDY7626428	GCA_900776425.1_27097_7_165_2	GCA_900776425.1	https://ftp.ncbi.nlm.nih.gov/genomes/all/GCA/900/776/425/GCA_900776425.1_27097_7_165-2
Klebsiella_pneumoniae_5012STDY7626429	GCA_900776395.1_27097_7_166_2	GCA_900776395.1	https://ftp.ncbi.nlm.nih.gov/genomes/all/GCA/900/776/395/GCA_900776395.1_27097_7_166-2
Klebsiella_pneumoniae_5012STDY7626430	GCA_900776435.1_27097_7_167_2	GCA_900776435.1	https://ftp.ncbi.nlm.nih.gov/genomes/all/GCA/900/776/435/GCA_900776435.1_27097_7_167-2
Klebsiella_pneumoniae_5012STDY7626431	GCA_900776555.1_27097_7_168_2	GCA_900776555.1	https://ftp.ncbi.nlm.nih.gov/genomes/all/GCA/900/776/555/GCA_900776555.1_27097_7_168-2
Klebsiella_pneumoniae_5012STDY7626435	GCA_900776495.1_27097_7_172_2	GCA_900776495.1	https://ftp.ncbi.nlm.nih.gov/genomes/all/GCA/900/776/495/GCA_900776495.1_27097_7_172-2
Klebsiella_pneumoniae_5012STDY7626437	GCA_900776475.1_27097_7_174_2	GCA_900776475.1	https://ftp.ncbi.nlm.nih.gov/genomes/all/GCA/900/776/475/GCA_900776475.1_27097_7_174-2
Klebsiella_pneumoniae_5012STDY7626441	GCA_900776535.1_27097_7_178_2	GCA_900776535.1	https://ftp.ncbi.nlm.nih.gov/genomes/all/GCA/900/776/535/GCA_900776535.1_27097_7_178-2
Klebsiella_pneumoniae_5012STDY7626474	GCA_900775685.1_27035_8_1_2	GCA_900775685.1	https://ftp.ncbi.nlm.nih.gov/genomes/all/GCA/900/775/685/GCA_900775685.1_27035_8_1-2
Klebsiella_pneumoniae_5012STDY7626475	GCA_900775705.1_27035_8_2_2	GCA_900775705.1	https://ftp.ncbi.nlm.nih.gov/genomes/all/GCA/900/775/705/GCA_900775705.1_27035_8_2-2
Klebsiella_pneumoniae_50531633	GCA_001462885.1_ASM146288v1	GCA_001462885.1	https://ftp.ncbi.nlm.nih.gov/genomes/all/GCA/001/462/885/GCA_001462885.1_ASM146288v1
Klebsiella_pneumoniae_50572569	GCA_001462905.1_ASM146290v1	GCA_001462905.1	https://ftp.ncbi.nlm.nih.gov/genomes/all/GCA/001/462/905/GCA_001462905.1_ASM146290v1
Klebsiella_pneumoniae_50580255	GCA_001463085.1_ASM146308v1	GCA_001463085.1	https://ftp.ncbi.nlm.nih.gov/genomes/all/GCA/001/463/085/GCA_001463085.1_ASM146308v1
Klebsiella_pneumoniae_50595	GCA_011769805.1_ASM1176980v1	GCA_011769805.1	https://ftp.ncbi.nlm.nih.gov/genomes/all/GCA/011/769/805/GCA_011769805.1_ASM1176980v1
Klebsiella_pneumoniae_50625602	GCA_001462965.1_ASM146296v1	GCA_001462965.1	https://ftp.ncbi.nlm.nih.gov/genomes/all/GCA/001/462/965/GCA_001462965.1_ASM146296v1
Klebsiella_pneumoniae_50627996	GCA_001463125.1_ASM146312v1	GCA_001463125.1	https://ftp.ncbi.nlm.nih.gov/genomes/all/GCA/001/463/125/GCA_001463125.1_ASM146312v1
Klebsiella_pneumoniae_50675619	GCA_001463215.1_ASM146321v1	GCA_001463215.1	https://ftp.ncbi.nlm.nih.gov/genomes/all/GCA/001/463/215/GCA_001463215.1_ASM146321v1
Klebsiella_pneumoniae_5069	GCA_016805505.1_ASM1680550v1	GCA_016805505.1	https://ftp.ncbi.nlm.nih.gov/genomes/all/GCA/016/805/505/GCA_016805505.1_ASM1680550v1
Klebsiella_pneumoniae_50690310	GCA_001463555.1_ASM146355v1	GCA_001463555.1	https://ftp.ncbi.nlm.nih.gov/genomes/all/GCA/001/463/555/GCA_001463555.1_ASM146355v1
Klebsiella_pneumoniae_50700924	GCA_001463295.1_ASM146329v1	GCA_001463295.1	https://ftp.ncbi.nlm.nih.gov/genomes/all/GCA/001/463/295/GCA_001463295.1_ASM146329v1
Klebsiella_pneumoniae_50752501	GCA_001463615.1_ASM146361v1	GCA_001463615.1	https://ftp.ncbi.nlm.nih.gov/genomes/all/GCA/001/463/615/GCA_001463615.1_ASM146361v1
Klebsiella_pneumoniae_50806829	GCA_001463605.1_ASM146360v1	GCA_001463605.1	https://ftp.ncbi.nlm.nih.gov/genomes/all/GCA/001/463/605/GCA_001463605.1_ASM146360v1
Klebsiella_pneumoniae_5085	GCA_019392005.1_ASM1939200v1	GCA_019392005.1	https://ftp.ncbi.nlm.nih.gov/genomes/all/GCA/019/392/005/GCA_019392005.1_ASM1939200v1
Klebsiella_pneumoniae_50884375	GCA_001463475.1_ASM146347v1	GCA_001463475.1	https://ftp.ncbi.nlm.nih.gov/genomes/all/GCA/001/463/475/GCA_001463475.1_ASM146347v1
Klebsiella_pneumoniae_50893576	GCA_001463525.1_ASM146352v1	GCA_001463525.1	https://ftp.ncbi.nlm.nih.gov/genomes/all/GCA/001/463/525/GCA_001463525.1_ASM146352v1
Klebsiella_pneumoniae_5090	GCA_012955865.1_ASM1295586v1	GCA_012955865.1	https://ftp.ncbi.nlm.nih.gov/genomes/all/GCA/012/955/865/GCA_012955865.1_ASM1295586v1
Klebsiella_pneumoniae_50KXXI	GCA_018136935.1_ASM1813693v1	GCA_018136935.1	https://ftp.ncbi.nlm.nih.gov/genomes/all/GCA/018/136/935/GCA_018136935.1_ASM1813693v1
Klebsiella_pneumoniae_51015	GCA_011769825.1_ASM1176982v1	GCA_011769825.1	https://ftp.ncbi.nlm.nih.gov/genomes/all/GCA/011/769/825/GCA_011769825.1_ASM1176982v1
Klebsiella_pneumoniae_5128	GCA_012955905.1_ASM1295590v1	GCA_012955905.1	https://ftp.ncbi.nlm.nih.gov/genomes/all/GCA/012/955/905/GCA_012955905.1_ASM1295590v1
Klebsiella_pneumoniae_5353	GCA_012955875.1_ASM1295587v1	GCA_012955875.1	https://ftp.ncbi.nlm.nih.gov/genomes/all/GCA/012/955/875/GCA_012955875.1_ASM1295587v1
Klebsiella_pneumoniae_5450	GCA_016805435.1_ASM1680543v1	GCA_016805435.1	https://ftp.ncbi.nlm.nih.gov/genomes/all/GCA/016/805/435/GCA_016805435.1_ASM1680543v1
Klebsiella_pneumoniae_555	GCA_008632415.1_ASM863241v1	GCA_008632415.1	https://ftp.ncbi.nlm.nih.gov/genomes/all/GCA/008/632/415/GCA_008632415.1_ASM863241v1
Klebsiella_pneumoniae_55DN	GCA_004145895.1_ASM414589v1	GCA_004145895.1	https://ftp.ncbi.nlm.nih.gov/genomes/all/GCA/004/145/895/GCA_004145895.1_ASM414589v1
Klebsiella_pneumoniae_5765	GCA_016805485.1_ASM1680548v1	GCA_016805485.1	https://ftp.ncbi.nlm.nih.gov/genomes/all/GCA/016/805/485/GCA_016805485.1_ASM1680548v1
Klebsiella_pneumoniae_58	GCA_002235175.1_ASM223517v1	GCA_002235175.1	https://ftp.ncbi.nlm.nih.gov/genomes/all/GCA/002/235/175/GCA_002235175.1_ASM223517v1
Klebsiella_pneumoniae_5854	GCA_009907765.1_ASM990776v1	GCA_009907765.1	https://ftp.ncbi.nlm.nih.gov/genomes/all/GCA/009/907/765/GCA_009907765.1_ASM990776v1
Klebsiella_pneumoniae_59	GCA_001969905.2_ASM196990v2	GCA_001969905.2	https://ftp.ncbi.nlm.nih.gov/genomes/all/GCA/001/969/905/GCA_001969905.2_ASM196990v2
Klebsiella_pneumoniae_5KP	GCA_020805545.1_ASM2080554v1	GCA_020805545.1	https://ftp.ncbi.nlm.nih.gov/genomes/all/GCA/020/805/545/GCA_020805545.1_ASM2080554v1
Klebsiella_pneumoniae_5KXXI	GCA_018137745.1_ASM1813774v1	GCA_018137745.1	https://ftp.ncbi.nlm.nih.gov/genomes/all/GCA/018/137/745/GCA_018137745.1_ASM1813774v1
Klebsiella_pneumoniae_5R	GCA_003194695.1_ASM319469v1	GCA_003194695.1	https://ftp.ncbi.nlm.nih.gov/genomes/all/GCA/003/194/695/GCA_003194695.1_ASM319469v1
Klebsiella_pneumoniae_6-13	GCA_016658645.1_ASM1665864v1	GCA_016658645.1	https://ftp.ncbi.nlm.nih.gov/genomes/all/GCA/016/658/645/GCA_016658645.1_ASM1665864v1
Klebsiella_pneumoniae_6-15	GCA_016544535.1_ASM1654453v1	GCA_016544535.1	https://ftp.ncbi.nlm.nih.gov/genomes/all/GCA/016/544/535/GCA_016544535.1_ASM1654453v1
Klebsiella_pneumoniae_6-39	GCA_016643275.1_ASM1664327v1	GCA_016643275.1	https://ftp.ncbi.nlm.nih.gov/genomes/all/GCA/016/643/275/GCA_016643275.1_ASM1664327v1
Klebsiella_pneumoniae_6-57	GCA_016643205.1_ASM1664320v1	GCA_016643205.1	https://ftp.ncbi.nlm.nih.gov/genomes/all/GCA/016/643/205/GCA_016643205.1_ASM1664320v1
Klebsiella_pneumoniae_6-60	GCA_016643635.1_ASM1664363v1	GCA_016643635.1	https://ftp.ncbi.nlm.nih.gov/genomes/all/GCA/016/643/635/GCA_016643635.1_ASM1664363v1
Klebsiella_pneumoniae_6-78	GCA_016643155.1_ASM1664315v1	GCA_016643155.1	https://ftp.ncbi.nlm.nih.gov/genomes/all/GCA/016/643/155/GCA_016643155.1_ASM1664315v1
Klebsiella_pneumoniae_6-83	GCA_016643135.1_ASM1664313v1	GCA_016643135.1	https://ftp.ncbi.nlm.nih.gov/genomes/all/GCA/016/643/135/GCA_016643135.1_ASM1664313v1
Klebsiella_pneumoniae_60220	GCA_014117555.2_ASM1411755v2	GCA_014117555.2	https://ftp.ncbi.nlm.nih.gov/genomes/all/GCA/014/117/555/GCA_014117555.2_ASM1411755v2
Klebsiella_pneumoniae_61843	GCA_014117565.2_ASM1411756v2	GCA_014117565.2	https://ftp.ncbi.nlm.nih.gov/genomes/all/GCA/014/117/565/GCA_014117565.2_ASM1411756v2
Klebsiella_pneumoniae_61CAM	GCA_004146315.1_ASM414631v1	GCA_004146315.1	https://ftp.ncbi.nlm.nih.gov/genomes/all/GCA/004/146/315/GCA_004146315.1_ASM414631v1
Klebsiella_pneumoniae_62	GCA_004803085.1_ASM480308v1	GCA_004803085.1	https://ftp.ncbi.nlm.nih.gov/genomes/all/GCA/004/803/085/GCA_004803085.1_ASM480308v1
Klebsiella_pneumoniae_6234	GCA_000807515.2_ASM80751v2	GCA_000807515.2	https://ftp.ncbi.nlm.nih.gov/genomes/all/GCA/000/807/515/GCA_000807515.2_ASM80751v2
Klebsiella_pneumoniae_646	GCA_008573035.1_ASM857303v1	GCA_008573035.1	https://ftp.ncbi.nlm.nih.gov/genomes/all/GCA/008/573/035/GCA_008573035.1_ASM857303v1
Klebsiella_pneumoniae_67	GCA_002235035.1_ASM223503v1	GCA_002235035.1	https://ftp.ncbi.nlm.nih.gov/genomes/all/GCA/002/235/035/GCA_002235035.1_ASM223503v1
Klebsiella_pneumoniae_69G1	GCA_004005685.1_ASM400568v1	GCA_004005685.1	https://ftp.ncbi.nlm.nih.gov/genomes/all/GCA/004/005/685/GCA_004005685.1_ASM400568v1
Klebsiella_pneumoniae_69G2	GCA_004005675.1_ASM400567v1	GCA_004005675.1	https://ftp.ncbi.nlm.nih.gov/genomes/all/GCA/004/005/675/GCA_004005675.1_ASM400567v1
Klebsiella_pneumoniae_6KP	GCA_020805505.1_ASM2080550v1	GCA_020805505.1	https://ftp.ncbi.nlm.nih.gov/genomes/all/GCA/020/805/505/GCA_020805505.1_ASM2080550v1
Klebsiella_pneumoniae_6KXXI	GCA_018137765.1_ASM1813776v1	GCA_018137765.1	https://ftp.ncbi.nlm.nih.gov/genomes/all/GCA/018/137/765/GCA_018137765.1_ASM1813776v1
Klebsiella_pneumoniae_7-21	GCA_016643665.1_ASM1664366v1	GCA_016643665.1	https://ftp.ncbi.nlm.nih.gov/genomes/all/GCA/016/643/665/GCA_016643665.1_ASM1664366v1
Klebsiella_pneumoniae_7-27	GCA_016643565.1_ASM1664356v1	GCA_016643565.1	https://ftp.ncbi.nlm.nih.gov/genomes/all/GCA/016/643/565/GCA_016643565.1_ASM1664356v1
Klebsiella_pneumoniae_700	GCA_014526175.1_ASM1452617v1	GCA_014526175.1	https://ftp.ncbi.nlm.nih.gov/genomes/all/GCA/014/526/175/GCA_014526175.1_ASM1452617v1
Klebsiella_pneumoniae_704SK6	GCA_002211665.1_ASM221166v1	GCA_002211665.1	https://ftp.ncbi.nlm.nih.gov/genomes/all/GCA/002/211/665/GCA_002211665.1_ASM221166v1
Klebsiella_pneumoniae_76CHI	GCA_004145965.1_ASM414596v1	GCA_004145965.1	https://ftp.ncbi.nlm.nih.gov/genomes/all/GCA/004/145/965/GCA_004145965.1_ASM414596v1
Klebsiella_pneumoniae_78	GCA_004802965.1_ASM480296v1	GCA_004802965.1	https://ftp.ncbi.nlm.nih.gov/genomes/all/GCA/004/802/965/GCA_004802965.1_ASM480296v1
Klebsiella_pneumoniae_787	GCA_003650145.1_ASM365014v1	GCA_003650145.1	https://ftp.ncbi.nlm.nih.gov/genomes/all/GCA/003/650/145/GCA_003650145.1_ASM365014v1
Klebsiella_pneumoniae_7KP	GCA_020805425.1_ASM2080542v1	GCA_020805425.1	https://ftp.ncbi.nlm.nih.gov/genomes/all/GCA/020/805/425/GCA_020805425.1_ASM2080542v1
Klebsiella_pneumoniae_80CAM	GCA_011009215.1_ASM1100921v1	GCA_011009215.1	https://ftp.ncbi.nlm.nih.gov/genomes/all/GCA/011/009/215/GCA_011009215.1_ASM1100921v1
Klebsiella_pneumoniae_822	GCA_019093385.1_ASM1909338v1	GCA_019093385.1	https://ftp.ncbi.nlm.nih.gov/genomes/all/GCA/019/093/385/GCA_019093385.1_ASM1909338v1
Klebsiella_pneumoniae_825795-1	GCA_001956965.1_ASM195696v1	GCA_001956965.1	https://ftp.ncbi.nlm.nih.gov/genomes/all/GCA/001/956/965/GCA_001956965.1_ASM195696v1
Klebsiella_pneumoniae_852	GCA_002205025.1_ASM220502v1	GCA_002205025.1	https://ftp.ncbi.nlm.nih.gov/genomes/all/GCA/002/205/025/GCA_002205025.1_ASM220502v1
Klebsiella_pneumoniae_852K	GCA_002205015.1_ASM220501v1	GCA_002205015.1	https://ftp.ncbi.nlm.nih.gov/genomes/all/GCA/002/205/015/GCA_002205015.1_ASM220501v1
Klebsiella_pneumoniae_86	GCA_016881465.1_ASM1688146v1	GCA_016881465.1	https://ftp.ncbi.nlm.nih.gov/genomes/all/GCA/016/881/465/GCA_016881465.1_ASM1688146v1
Klebsiella_pneumoniae_86AS	GCA_004145765.1_ASM414576v1	GCA_004145765.1	https://ftp.ncbi.nlm.nih.gov/genomes/all/GCA/004/145/765/GCA_004145765.1_ASM414576v1
Klebsiella_pneumoniae_871263	GCA_003688065.1_ASM368806v1	GCA_003688065.1	https://ftp.ncbi.nlm.nih.gov/genomes/all/GCA/003/688/065/GCA_003688065.1_ASM368806v1
Klebsiella_pneumoniae_871268	GCA_003688265.1_ASM368826v1	GCA_003688265.1	https://ftp.ncbi.nlm.nih.gov/genomes/all/GCA/003/688/265/GCA_003688265.1_ASM368826v1
Klebsiella_pneumoniae_872	GCA_002205055.1_ASM220505v1	GCA_002205055.1	https://ftp.ncbi.nlm.nih.gov/genomes/all/GCA/002/205/055/GCA_002205055.1_ASM220505v1
Klebsiella_pneumoniae_8AS	GCA_004145945.1_ASM414594v1	GCA_004145945.1	https://ftp.ncbi.nlm.nih.gov/genomes/all/GCA/004/145/945/GCA_004145945.1_ASM414594v1
Klebsiella_pneumoniae_8KXXI	GCA_018137735.1_ASM1813773v1	GCA_018137735.1	https://ftp.ncbi.nlm.nih.gov/genomes/all/GCA/018/137/735/GCA_018137735.1_ASM1813773v1
Klebsiella_pneumoniae_8_GR_13	GCA_001701505.1_ASM170150v1	GCA_001701505.1	https://ftp.ncbi.nlm.nih.gov/genomes/all/GCA/001/701/505/GCA_001701505.1_ASM170150v1
Klebsiella_pneumoniae_9-31	GCA_016527295.1_ASM1652729v1	GCA_016527295.1	https://ftp.ncbi.nlm.nih.gov/genomes/all/GCA/016/527/295/GCA_016527295.1_ASM1652729v1
Klebsiella_pneumoniae_9-4	GCA_016527305.1_ASM1652730v1	GCA_016527305.1	https://ftp.ncbi.nlm.nih.gov/genomes/all/GCA/016/527/305/GCA_016527305.1_ASM1652730v1
Klebsiella_pneumoniae_9-43	GCA_016527155.1_ASM1652715v1	GCA_016527155.1	https://ftp.ncbi.nlm.nih.gov/genomes/all/GCA/016/527/155/GCA_016527155.1_ASM1652715v1
Klebsiella_pneumoniae_9-77	GCA_016527075.1_ASM1652707v1	GCA_016527075.1	https://ftp.ncbi.nlm.nih.gov/genomes/all/GCA/016/527/075/GCA_016527075.1_ASM1652707v1
Klebsiella_pneumoniae_9-79	GCA_016527085.1_ASM1652708v1	GCA_016527085.1	https://ftp.ncbi.nlm.nih.gov/genomes/all/GCA/016/527/085/GCA_016527085.1_ASM1652708v1
Klebsiella_pneumoniae_9-8	GCA_016527095.1_ASM1652709v1	GCA_016527095.1	https://ftp.ncbi.nlm.nih.gov/genomes/all/GCA/016/527/095/GCA_016527095.1_ASM1652709v1
Klebsiella_pneumoniae_9-9	GCA_016527185.1_ASM1652718v1	GCA_016527185.1	https://ftp.ncbi.nlm.nih.gov/genomes/all/GCA/016/527/185/GCA_016527185.1_ASM1652718v1
Klebsiella_pneumoniae_909957	GCA_000485755.1_ASM48575v1	GCA_000485755.1	https://ftp.ncbi.nlm.nih.gov/genomes/all/GCA/000/485/755/GCA_000485755.1_ASM48575v1
Klebsiella_pneumoniae_9120005127	GCA_015594905.1_ASM1559490v1	GCA_015594905.1	https://ftp.ncbi.nlm.nih.gov/genomes/all/GCA/015/594/905/GCA_015594905.1_ASM1559490v1
Klebsiella_pneumoniae_927	GCA_019093485.1_ASM1909348v1	GCA_019093485.1	https://ftp.ncbi.nlm.nih.gov/genomes/all/GCA/019/093/485/GCA_019093485.1_ASM1909348v1
Klebsiella_pneumoniae_97_58	GCA_001945475.1_ASM194547v1	GCA_001945475.1	https://ftp.ncbi.nlm.nih.gov/genomes/all/GCA/001/945/475/GCA_001945475.1_ASM194547v1
Klebsiella_pneumoniae_9KXXI	GCA_018137655.1_ASM1813765v1	GCA_018137655.1	https://ftp.ncbi.nlm.nih.gov/genomes/all/GCA/018/137/655/GCA_018137655.1_ASM1813765v1
Klebsiella_pneumoniae_A0317	GCA_019218575.1_ASM1921857v1	GCA_019218575.1	https://ftp.ncbi.nlm.nih.gov/genomes/all/GCA/019/218/575/GCA_019218575.1_ASM1921857v1
Klebsiella_pneumoniae_A03_05	GCA_013187415.1_ASM1318741v1	GCA_013187415.1	https://ftp.ncbi.nlm.nih.gov/genomes/all/GCA/013/187/415/GCA_013187415.1_ASM1318741v1
Klebsiella_pneumoniae_A03_17	GCA_008868035.1_ASM886803v1	GCA_008868035.1	https://ftp.ncbi.nlm.nih.gov/genomes/all/GCA/008/868/035/GCA_008868035.1_ASM886803v1
Klebsiella_pneumoniae_A04_02	GCA_013187305.1_ASM1318730v1	GCA_013187305.1	https://ftp.ncbi.nlm.nih.gov/genomes/all/GCA/013/187/305/GCA_013187305.1_ASM1318730v1
Klebsiella_pneumoniae_A04_20	GCA_013187475.1_ASM1318747v1	GCA_013187475.1	https://ftp.ncbi.nlm.nih.gov/genomes/all/GCA/013/187/475/GCA_013187475.1_ASM1318747v1
Klebsiella_pneumoniae_A05_05	GCA_013187425.1_ASM1318742v1	GCA_013187425.1	https://ftp.ncbi.nlm.nih.gov/genomes/all/GCA/013/187/425/GCA_013187425.1_ASM1318742v1
Klebsiella_pneumoniae_A0907	GCA_019249615.1_ASM1924961v1	GCA_019249615.1	https://ftp.ncbi.nlm.nih.gov/genomes/all/GCA/019/249/615/GCA_019249615.1_ASM1924961v1
Klebsiella_pneumoniae_A09_07	GCA_008867735.1_ASM886773v1	GCA_008867735.1	https://ftp.ncbi.nlm.nih.gov/genomes/all/GCA/008/867/735/GCA_008867735.1_ASM886773v1
Klebsiella_pneumoniae_A1771	GCA_002751755.1_ASM275175v1	GCA_002751755.1	https://ftp.ncbi.nlm.nih.gov/genomes/all/GCA/002/751/755/GCA_002751755.1_ASM275175v1
Klebsiella_pneumoniae_A2	GCA_002269925.1_ASM226992v1	GCA_002269925.1	https://ftp.ncbi.nlm.nih.gov/genomes/all/GCA/002/269/925/GCA_002269925.1_ASM226992v1
Klebsiella_pneumoniae_A3	GCA_009907295.1_ASM990729v1	GCA_009907295.1	https://ftp.ncbi.nlm.nih.gov/genomes/all/GCA/009/907/295/GCA_009907295.1_ASM990729v1
Klebsiella_pneumoniae_A3-1180	GCA_003325525.1_ASM332552v1	GCA_003325525.1	https://ftp.ncbi.nlm.nih.gov/genomes/all/GCA/003/325/525/GCA_003325525.1_ASM332552v1
Klebsiella_pneumoniae_A6	GCA_013605115.1_ASM1360511v1	GCA_013605115.1	https://ftp.ncbi.nlm.nih.gov/genomes/all/GCA/013/605/115/GCA_013605115.1_ASM1360511v1
Klebsiella_pneumoniae_A65315	GCA_016881565.1_ASM1688156v1	GCA_016881565.1	https://ftp.ncbi.nlm.nih.gov/genomes/all/GCA/016/881/565/GCA_016881565.1_ASM1688156v1
Klebsiella_pneumoniae_A65320	GCA_016881655.1_ASM1688165v1	GCA_016881655.1	https://ftp.ncbi.nlm.nih.gov/genomes/all/GCA/016/881/655/GCA_016881655.1_ASM1688165v1
Klebsiella_pneumoniae_AA03064255	GCA_003432535.1_ASM343253v1	GCA_003432535.1	https://ftp.ncbi.nlm.nih.gov/genomes/all/GCA/003/432/535/GCA_003432535.1_ASM343253v1
Klebsiella_pneumoniae_AA03814079	GCA_003432615.1_ASM343261v1	GCA_003432615.1	https://ftp.ncbi.nlm.nih.gov/genomes/all/GCA/003/432/615/GCA_003432615.1_ASM343261v1
Klebsiella_pneumoniae_AATZP	GCA_001648215.1_ASM164821v1	GCA_001648215.1	https://ftp.ncbi.nlm.nih.gov/genomes/all/GCA/001/648/215/GCA_001648215.1_ASM164821v1
Klebsiella_pneumoniae_AB4-4	GCA_015731585.1_ASM1573158v1	GCA_015731585.1	https://ftp.ncbi.nlm.nih.gov/genomes/all/GCA/015/731/585/GCA_015731585.1_ASM1573158v1
Klebsiella_pneumoniae_ABC152	GCA_014433645.1_ASM1443364v1	GCA_014433645.1	https://ftp.ncbi.nlm.nih.gov/genomes/all/GCA/014/433/645/GCA_014433645.1_ASM1443364v1
Klebsiella_pneumoniae_AHEPA1046	GCA_006351115.1_ASM635111v1	GCA_006351115.1	https://ftp.ncbi.nlm.nih.gov/genomes/all/GCA/006/351/115/GCA_006351115.1_ASM635111v1
Klebsiella_pneumoniae_AK_1023	GCA_002187785.1_ASM218778v1	GCA_002187785.1	https://ftp.ncbi.nlm.nih.gov/genomes/all/GCA/002/187/785/GCA_002187785.1_ASM218778v1
Klebsiella_pneumoniae_AK_1024	GCA_002188295.1_ASM218829v1	GCA_002188295.1	https://ftp.ncbi.nlm.nih.gov/genomes/all/GCA/002/188/295/GCA_002188295.1_ASM218829v1
Klebsiella_pneumoniae_AK_1025	GCA_002187735.1_ASM218773v1	GCA_002187735.1	https://ftp.ncbi.nlm.nih.gov/genomes/all/GCA/002/187/735/GCA_002187735.1_ASM218773v1
Klebsiella_pneumoniae_AMA_782	GCA_001482645.1_ASM148264v1	GCA_001482645.1	https://ftp.ncbi.nlm.nih.gov/genomes/all/GCA/001/482/645/GCA_001482645.1_ASM148264v1
Klebsiella_pneumoniae_AMF_T1	GCA_003143715.1_ASM314371v1	GCA_003143715.1	https://ftp.ncbi.nlm.nih.gov/genomes/all/GCA/003/143/715/GCA_003143715.1_ASM314371v1
Klebsiella_pneumoniae_AMKP36	GCA_013138485.1_ASM1313848v1	GCA_013138485.1	https://ftp.ncbi.nlm.nih.gov/genomes/all/GCA/013/138/485/GCA_013138485.1_ASM1313848v1
Klebsiella_pneumoniae_AR142_2b	GCA_013378275.1_ASM1337827v1	GCA_013378275.1	https://ftp.ncbi.nlm.nih.gov/genomes/all/GCA/013/378/275/GCA_013378275.1_ASM1337827v1
Klebsiella_pneumoniae_AR376	GCA_003074015.1_ASM307401v1	GCA_003074015.1	https://ftp.ncbi.nlm.nih.gov/genomes/all/GCA/003/074/015/GCA_003074015.1_ASM307401v1
Klebsiella_pneumoniae_ARP-657	GCA_002108335.1_ASM210833v1	GCA_002108335.1	https://ftp.ncbi.nlm.nih.gov/genomes/all/GCA/002/108/335/GCA_002108335.1_ASM210833v1
Klebsiella_pneumoniae_ARP-664	GCA_002108355.1_ASM210835v1	GCA_002108355.1	https://ftp.ncbi.nlm.nih.gov/genomes/all/GCA/002/108/355/GCA_002108355.1_ASM210835v1
Klebsiella_pneumoniae_ARPG-281	GCA_002108345.1_ASM210834v1	GCA_002108345.1	https://ftp.ncbi.nlm.nih.gov/genomes/all/GCA/002/108/345/GCA_002108345.1_ASM210834v1
Klebsiella_pneumoniae_ARPG-315	GCA_002108315.1_ASM210831v1	GCA_002108315.1	https://ftp.ncbi.nlm.nih.gov/genomes/all/GCA/002/108/315/GCA_002108315.1_ASM210831v1
Klebsiella_pneumoniae_ARPG-318	GCA_002108275.1_ASM210827v1	GCA_002108275.1	https://ftp.ncbi.nlm.nih.gov/genomes/all/GCA/002/108/275/GCA_002108275.1_ASM210827v1
Klebsiella_pneumoniae_ARPG-340	GCA_002108235.1_ASM210823v1	GCA_002108235.1	https://ftp.ncbi.nlm.nih.gov/genomes/all/GCA/002/108/235/GCA_002108235.1_ASM210823v1
Klebsiella_pneumoniae_ARPG-372	GCA_002108245.1_ASM210824v1	GCA_002108245.1	https://ftp.ncbi.nlm.nih.gov/genomes/all/GCA/002/108/245/GCA_002108245.1_ASM210824v1
Klebsiella_pneumoniae_ARPG-379	GCA_002108285.1_ASM210828v1	GCA_002108285.1	https://ftp.ncbi.nlm.nih.gov/genomes/all/GCA/002/108/285/GCA_002108285.1_ASM210828v1
Klebsiella_pneumoniae_ARPG-380	GCA_002108405.1_ASM210840v1	GCA_002108405.1	https://ftp.ncbi.nlm.nih.gov/genomes/all/GCA/002/108/405/GCA_002108405.1_ASM210840v1
Klebsiella_pneumoniae_ARPG-381	GCA_002108415.1_ASM210841v1	GCA_002108415.1	https://ftp.ncbi.nlm.nih.gov/genomes/all/GCA/002/108/415/GCA_002108415.1_ASM210841v1
Klebsiella_pneumoniae_ARPG-489	GCA_002108395.1_ASM210839v1	GCA_002108395.1	https://ftp.ncbi.nlm.nih.gov/genomes/all/GCA/002/108/395/GCA_002108395.1_ASM210839v1
Klebsiella_pneumoniae_AR_0003	GCA_001875025.1_ASM187502v1	GCA_001875025.1	https://ftp.ncbi.nlm.nih.gov/genomes/all/GCA/001/875/025/GCA_001875025.1_ASM187502v1
Klebsiella_pneumoniae_AR_0004	GCA_001875045.2_ASM187504v2	GCA_001875045.2	https://ftp.ncbi.nlm.nih.gov/genomes/all/GCA/001/875/045/GCA_001875045.2_ASM187504v2
Klebsiella_pneumoniae_AR_0039	GCA_001874875.1_ASM187487v1	GCA_001874875.1	https://ftp.ncbi.nlm.nih.gov/genomes/all/GCA/001/874/875/GCA_001874875.1_ASM187487v1
Klebsiella_pneumoniae_AR_0040	GCA_001875105.1_ASM187510v1	GCA_001875105.1	https://ftp.ncbi.nlm.nih.gov/genomes/all/GCA/001/875/105/GCA_001875105.1_ASM187510v1
Klebsiella_pneumoniae_AR_0041	GCA_001875125.1_ASM187512v1	GCA_001875125.1	https://ftp.ncbi.nlm.nih.gov/genomes/all/GCA/001/875/125/GCA_001875125.1_ASM187512v1
Klebsiella_pneumoniae_AR_0042	GCA_001874695.1_ASM187469v1	GCA_001874695.1	https://ftp.ncbi.nlm.nih.gov/genomes/all/GCA/001/874/695/GCA_001874695.1_ASM187469v1
Klebsiella_pneumoniae_AR_0044	GCA_001875135.1_ASM187513v1	GCA_001875135.1	https://ftp.ncbi.nlm.nih.gov/genomes/all/GCA/001/875/135/GCA_001875135.1_ASM187513v1
Klebsiella_pneumoniae_AR_0046	GCA_003571745.1_ASM357174v1	GCA_003571745.1	https://ftp.ncbi.nlm.nih.gov/genomes/all/GCA/003/571/745/GCA_003571745.1_ASM357174v1
Klebsiella_pneumoniae_AR_0049	GCA_001922465.1_ASM192246v1	GCA_001922465.1	https://ftp.ncbi.nlm.nih.gov/genomes/all/GCA/001/922/465/GCA_001922465.1_ASM192246v1
Klebsiella_pneumoniae_AR_0066	GCA_002948565.1_ASM294856v1	GCA_002948565.1	https://ftp.ncbi.nlm.nih.gov/genomes/all/GCA/002/948/565/GCA_002948565.1_ASM294856v1
Klebsiella_pneumoniae_AR_0068	GCA_002055855.1_ASM205585v1	GCA_002055855.1	https://ftp.ncbi.nlm.nih.gov/genomes/all/GCA/002/055/855/GCA_002055855.1_ASM205585v1
Klebsiella_pneumoniae_AR_0075	GCA_003571605.1_ASM357160v1	GCA_003571605.1	https://ftp.ncbi.nlm.nih.gov/genomes/all/GCA/003/571/605/GCA_003571605.1_ASM357160v1
Klebsiella_pneumoniae_AR_0080	GCA_003010595.1_ASM301059v1	GCA_003010595.1	https://ftp.ncbi.nlm.nih.gov/genomes/all/GCA/003/010/595/GCA_003010595.1_ASM301059v1
Klebsiella_pneumoniae_AR_0097	GCA_003571645.1_ASM357164v1	GCA_003571645.1	https://ftp.ncbi.nlm.nih.gov/genomes/all/GCA/003/571/645/GCA_003571645.1_ASM357164v1
Klebsiella_pneumoniae_AR_0107	GCA_002202275.1_ASM220227v1	GCA_002202275.1	https://ftp.ncbi.nlm.nih.gov/genomes/all/GCA/002/202/275/GCA_002202275.1_ASM220227v1
Klebsiella_pneumoniae_AR_0109	GCA_003571705.1_ASM357170v1	GCA_003571705.1	https://ftp.ncbi.nlm.nih.gov/genomes/all/GCA/003/571/705/GCA_003571705.1_ASM357170v1
Klebsiella_pneumoniae_AR_0117	GCA_002055765.1_ASM205576v1	GCA_002055765.1	https://ftp.ncbi.nlm.nih.gov/genomes/all/GCA/002/055/765/GCA_002055765.1_ASM205576v1
Klebsiella_pneumoniae_AR_0125	GCA_002197505.1_ASM219750v1	GCA_002197505.1	https://ftp.ncbi.nlm.nih.gov/genomes/all/GCA/002/197/505/GCA_002197505.1_ASM219750v1
Klebsiella_pneumoniae_AR_0126	GCA_002192315.1_ASM219231v1	GCA_002192315.1	https://ftp.ncbi.nlm.nih.gov/genomes/all/GCA/002/192/315/GCA_002192315.1_ASM219231v1
Klebsiella_pneumoniae_AR_0135	GCA_003571545.1_ASM357154v1	GCA_003571545.1	https://ftp.ncbi.nlm.nih.gov/genomes/all/GCA/003/571/545/GCA_003571545.1_ASM357154v1
Klebsiella_pneumoniae_AR_0139	GCA_002202195.1_ASM220219v1	GCA_002202195.1	https://ftp.ncbi.nlm.nih.gov/genomes/all/GCA/002/202/195/GCA_002202195.1_ASM220219v1
Klebsiella_pneumoniae_AR_0140	GCA_003204465.1_ASM320446v1	GCA_003204465.1	https://ftp.ncbi.nlm.nih.gov/genomes/all/GCA/003/204/465/GCA_003204465.1_ASM320446v1
Klebsiella_pneumoniae_AR_0141	GCA_003071305.1_ASM307130v1	GCA_003071305.1	https://ftp.ncbi.nlm.nih.gov/genomes/all/GCA/003/071/305/GCA_003071305.1_ASM307130v1
Klebsiella_pneumoniae_AR_0142	GCA_003073315.1_ASM307331v1	GCA_003073315.1	https://ftp.ncbi.nlm.nih.gov/genomes/all/GCA/003/073/315/GCA_003073315.1_ASM307331v1
Klebsiella_pneumoniae_AR_0143	GCA_002180315.1_ASM218031v1	GCA_002180315.1	https://ftp.ncbi.nlm.nih.gov/genomes/all/GCA/002/180/315/GCA_002180315.1_ASM218031v1
Klebsiella_pneumoniae_AR_0145	GCA_002202215.1_ASM220221v1	GCA_002202215.1	https://ftp.ncbi.nlm.nih.gov/genomes/all/GCA/002/202/215/GCA_002202215.1_ASM220221v1
Klebsiella_pneumoniae_AR_0146	GCA_002180175.1_ASM218017v1	GCA_002180175.1	https://ftp.ncbi.nlm.nih.gov/genomes/all/GCA/002/180/175/GCA_002180175.1_ASM218017v1
Klebsiella_pneumoniae_AR_0148	GCA_002202255.1_ASM220225v1	GCA_002202255.1	https://ftp.ncbi.nlm.nih.gov/genomes/all/GCA/002/202/255/GCA_002202255.1_ASM220225v1
Klebsiella_pneumoniae_AR_0152	GCA_002202235.1_ASM220223v1	GCA_002202235.1	https://ftp.ncbi.nlm.nih.gov/genomes/all/GCA/002/202/235/GCA_002202235.1_ASM220223v1
Klebsiella_pneumoniae_AR_0153	GCA_003069525.1_ASM306952v1	GCA_003069525.1	https://ftp.ncbi.nlm.nih.gov/genomes/all/GCA/003/069/525/GCA_003069525.1_ASM306952v1
Klebsiella_pneumoniae_AR_0158	GCA_002180255.1_ASM218025v1	GCA_002180255.1	https://ftp.ncbi.nlm.nih.gov/genomes/all/GCA/002/180/255/GCA_002180255.1_ASM218025v1
Klebsiella_pneumoniae_AR_0160	GCA_003571585.1_ASM357158v1	GCA_003571585.1	https://ftp.ncbi.nlm.nih.gov/genomes/all/GCA/003/571/585/GCA_003571585.1_ASM357158v1
Klebsiella_pneumoniae_AS001324	GCA_006542045.2_ASM654204v2	GCA_006542045.2	https://ftp.ncbi.nlm.nih.gov/genomes/all/GCA/006/542/045/GCA_006542045.2_ASM654204v2
Klebsiella_pneumoniae_AS001326	GCA_006542165.2_ASM654216v2	GCA_006542165.2	https://ftp.ncbi.nlm.nih.gov/genomes/all/GCA/006/542/165/GCA_006542165.2_ASM654216v2
Klebsiella_pneumoniae_AS001327	GCA_006542025.2_ASM654202v2	GCA_006542025.2	https://ftp.ncbi.nlm.nih.gov/genomes/all/GCA/006/542/025/GCA_006542025.2_ASM654202v2
Klebsiella_pneumoniae_AS001328	GCA_006542035.2_ASM654203v2	GCA_006542035.2	https://ftp.ncbi.nlm.nih.gov/genomes/all/GCA/006/542/035/GCA_006542035.2_ASM654203v2
Klebsiella_pneumoniae_AS001330	GCA_006542135.2_ASM654213v2	GCA_006542135.2	https://ftp.ncbi.nlm.nih.gov/genomes/all/GCA/006/542/135/GCA_006542135.2_ASM654213v2
Klebsiella_pneumoniae_AS001333	GCA_006542015.2_ASM654201v2	GCA_006542015.2	https://ftp.ncbi.nlm.nih.gov/genomes/all/GCA/006/542/015/GCA_006542015.2_ASM654201v2
Klebsiella_pneumoniae_AS003124	GCA_006540815.2_ASM654081v2	GCA_006540815.2	https://ftp.ncbi.nlm.nih.gov/genomes/all/GCA/006/540/815/GCA_006540815.2_ASM654081v2
Klebsiella_pneumoniae_AS004570	GCA_006540715.2_ASM654071v2	GCA_006540715.2	https://ftp.ncbi.nlm.nih.gov/genomes/all/GCA/006/540/715/GCA_006540715.2_ASM654071v2
Klebsiella_pneumoniae_AS004855	GCA_006540685.2_ASM654068v2	GCA_006540685.2	https://ftp.ncbi.nlm.nih.gov/genomes/all/GCA/006/540/685/GCA_006540685.2_ASM654068v2
Klebsiella_pneumoniae_AS005910	GCA_006540945.2_ASM654094v2	GCA_006540945.2	https://ftp.ncbi.nlm.nih.gov/genomes/all/GCA/006/540/945/GCA_006540945.2_ASM654094v2
Klebsiella_pneumoniae_AS005919	GCA_006540665.2_ASM654066v2	GCA_006540665.2	https://ftp.ncbi.nlm.nih.gov/genomes/all/GCA/006/540/665/GCA_006540665.2_ASM654066v2
Klebsiella_pneumoniae_AS006256	GCA_006540655.2_ASM654065v2	GCA_006540655.2	https://ftp.ncbi.nlm.nih.gov/genomes/all/GCA/006/540/655/GCA_006540655.2_ASM654065v2
Klebsiella_pneumoniae_AS006257	GCA_006540595.2_ASM654059v2	GCA_006540595.2	https://ftp.ncbi.nlm.nih.gov/genomes/all/GCA/006/540/595/GCA_006540595.2_ASM654059v2
Klebsiella_pneumoniae_AS006258	GCA_006540605.2_ASM654060v2	GCA_006540605.2	https://ftp.ncbi.nlm.nih.gov/genomes/all/GCA/006/540/605/GCA_006540605.2_ASM654060v2
Klebsiella_pneumoniae_AS006260	GCA_006540565.2_ASM654056v2	GCA_006540565.2	https://ftp.ncbi.nlm.nih.gov/genomes/all/GCA/006/540/565/GCA_006540565.2_ASM654056v2
Klebsiella_pneumoniae_AS006261	GCA_006540555.2_ASM654055v2	GCA_006540555.2	https://ftp.ncbi.nlm.nih.gov/genomes/all/GCA/006/540/555/GCA_006540555.2_ASM654055v2
Klebsiella_pneumoniae_AS007969	GCA_006540495.2_ASM654049v2	GCA_006540495.2	https://ftp.ncbi.nlm.nih.gov/genomes/all/GCA/006/540/495/GCA_006540495.2_ASM654049v2
Klebsiella_pneumoniae_AS008714	GCA_006540455.2_ASM654045v2	GCA_006540455.2	https://ftp.ncbi.nlm.nih.gov/genomes/all/GCA/006/540/455/GCA_006540455.2_ASM654045v2
Klebsiella_pneumoniae_AS012257	GCA_010598735.1_ASM1059873v1	GCA_010598735.1	https://ftp.ncbi.nlm.nih.gov/genomes/all/GCA/010/598/735/GCA_010598735.1_ASM1059873v1
Klebsiella_pneumoniae_AS012306	GCA_010602475.1_ASM1060247v1	GCA_010602475.1	https://ftp.ncbi.nlm.nih.gov/genomes/all/GCA/010/602/475/GCA_010602475.1_ASM1060247v1
Klebsiella_pneumoniae_AS012307	GCA_010598085.1_ASM1059808v1	GCA_010598085.1	https://ftp.ncbi.nlm.nih.gov/genomes/all/GCA/010/598/085/GCA_010598085.1_ASM1059808v1
Klebsiella_pneumoniae_AS012335	GCA_010597565.1_ASM1059756v1	GCA_010597565.1	https://ftp.ncbi.nlm.nih.gov/genomes/all/GCA/010/597/565/GCA_010597565.1_ASM1059756v1
Klebsiella_pneumoniae_AS012354	GCA_010595085.1_ASM1059508v1	GCA_010595085.1	https://ftp.ncbi.nlm.nih.gov/genomes/all/GCA/010/595/085/GCA_010595085.1_ASM1059508v1
Klebsiella_pneumoniae_AS012376	GCA_010594445.1_ASM1059444v1	GCA_010594445.1	https://ftp.ncbi.nlm.nih.gov/genomes/all/GCA/010/594/445/GCA_010594445.1_ASM1059444v1
Klebsiella_pneumoniae_AS012481	GCA_010589965.1_ASM1058996v1	GCA_010589965.1	https://ftp.ncbi.nlm.nih.gov/genomes/all/GCA/010/589/965/GCA_010589965.1_ASM1058996v1
Klebsiella_pneumoniae_ATCC_BAA-2146	GCA_000364385.3_ASM36438v3	GCA_000364385.3	https://ftp.ncbi.nlm.nih.gov/genomes/all/GCA/000/364/385/GCA_000364385.3_ASM36438v3
Klebsiella_pneumoniae_AUH-KIMP148	GCA_002866605.1_ASM286660v1	GCA_002866605.1	https://ftp.ncbi.nlm.nih.gov/genomes/all/GCA/002/866/605/GCA_002866605.1_ASM286660v1
Klebsiella_pneumoniae_AUH-KIMP152	GCA_002866505.1_ASM286650v1	GCA_002866505.1	https://ftp.ncbi.nlm.nih.gov/genomes/all/GCA/002/866/505/GCA_002866505.1_ASM286650v1
Klebsiella_pneumoniae_AUH-KIMP158	GCA_002866645.1_ASM286664v1	GCA_002866645.1	https://ftp.ncbi.nlm.nih.gov/genomes/all/GCA/002/866/645/GCA_002866645.1_ASM286664v1
Klebsiella_pneumoniae_AUH-KIMP159	GCA_002866665.1_ASM286666v1	GCA_002866665.1	https://ftp.ncbi.nlm.nih.gov/genomes/all/GCA/002/866/665/GCA_002866665.1_ASM286666v1
Klebsiella_pneumoniae_AUH-KIMP170	GCA_002866585.1_ASM286658v1	GCA_002866585.1	https://ftp.ncbi.nlm.nih.gov/genomes/all/GCA/002/866/585/GCA_002866585.1_ASM286658v1
Klebsiella_pneumoniae_AUH-KIMP177	GCA_002866675.1_ASM286667v1	GCA_002866675.1	https://ftp.ncbi.nlm.nih.gov/genomes/all/GCA/002/866/675/GCA_002866675.1_ASM286667v1
Klebsiella_pneumoniae_AUH-KIMP180	GCA_002866565.1_ASM286656v1	GCA_002866565.1	https://ftp.ncbi.nlm.nih.gov/genomes/all/GCA/002/866/565/GCA_002866565.1_ASM286656v1
Klebsiella_pneumoniae_AUH-KIMP181	GCA_002866545.1_ASM286654v1	GCA_002866545.1	https://ftp.ncbi.nlm.nih.gov/genomes/all/GCA/002/866/545/GCA_002866545.1_ASM286654v1
Klebsiella_pneumoniae_AUH-KIMP184	GCA_002775235.1_ASM277523v1	GCA_002775235.1	https://ftp.ncbi.nlm.nih.gov/genomes/all/GCA/002/775/235/GCA_002775235.1_ASM277523v1
Klebsiella_pneumoniae_AUH-KIMP192	GCA_002775315.1_ASM277531v1	GCA_002775315.1	https://ftp.ncbi.nlm.nih.gov/genomes/all/GCA/002/775/315/GCA_002775315.1_ASM277531v1
Klebsiella_pneumoniae_AUH-KIMP195	GCA_002775265.1_ASM277526v1	GCA_002775265.1	https://ftp.ncbi.nlm.nih.gov/genomes/all/GCA/002/775/265/GCA_002775265.1_ASM277526v1
Klebsiella_pneumoniae_AUH-KIMP196	GCA_002775295.1_ASM277529v1	GCA_002775295.1	https://ftp.ncbi.nlm.nih.gov/genomes/all/GCA/002/775/295/GCA_002775295.1_ASM277529v1
Klebsiella_pneumoniae_AUH-KIMP198	GCA_002775325.1_ASM277532v1	GCA_002775325.1	https://ftp.ncbi.nlm.nih.gov/genomes/all/GCA/002/775/325/GCA_002775325.1_ASM277532v1
Klebsiella_pneumoniae_AUH-KIMP204	GCA_002775375.1_ASM277537v1	GCA_002775375.1	https://ftp.ncbi.nlm.nih.gov/genomes/all/GCA/002/775/375/GCA_002775375.1_ASM277537v1
Klebsiella_pneumoniae_AUH-KIMP209	GCA_002775175.1_ASM277517v1	GCA_002775175.1	https://ftp.ncbi.nlm.nih.gov/genomes/all/GCA/002/775/175/GCA_002775175.1_ASM277517v1
Klebsiella_pneumoniae_AUH-KIMP215	GCA_002775395.1_ASM277539v1	GCA_002775395.1	https://ftp.ncbi.nlm.nih.gov/genomes/all/GCA/002/775/395/GCA_002775395.1_ASM277539v1
Klebsiella_pneumoniae_AUH-KIMP217	GCA_002775405.1_ASM277540v1	GCA_002775405.1	https://ftp.ncbi.nlm.nih.gov/genomes/all/GCA/002/775/405/GCA_002775405.1_ASM277540v1
Klebsiella_pneumoniae_AUH-KIMP223	GCA_002775455.1_ASM277545v1	GCA_002775455.1	https://ftp.ncbi.nlm.nih.gov/genomes/all/GCA/002/775/455/GCA_002775455.1_ASM277545v1
Klebsiella_pneumoniae_AUH-KIMP328	GCA_002775525.1_ASM277552v1	GCA_002775525.1	https://ftp.ncbi.nlm.nih.gov/genomes/all/GCA/002/775/525/GCA_002775525.1_ASM277552v1
Klebsiella_pneumoniae_AUH-KIMP407	GCA_002775555.1_ASM277555v1	GCA_002775555.1	https://ftp.ncbi.nlm.nih.gov/genomes/all/GCA/002/775/555/GCA_002775555.1_ASM277555v1
Klebsiella_pneumoniae_AUH-KIMP444	GCA_002775495.1_ASM277549v1	GCA_002775495.1	https://ftp.ncbi.nlm.nih.gov/genomes/all/GCA/002/775/495/GCA_002775495.1_ASM277549v1
Klebsiella_pneumoniae_AUH-KIMP447	GCA_002775445.1_ASM277544v1	GCA_002775445.1	https://ftp.ncbi.nlm.nih.gov/genomes/all/GCA/002/775/445/GCA_002775445.1_ASM277544v1
Klebsiella_pneumoniae_AUH-KIMP461	GCA_002775595.1_ASM277559v1	GCA_002775595.1	https://ftp.ncbi.nlm.nih.gov/genomes/all/GCA/002/775/595/GCA_002775595.1_ASM277559v1
Klebsiella_pneumoniae_AUH_IMP216	GCA_002776375.1_ASM277637v1	GCA_002776375.1	https://ftp.ncbi.nlm.nih.gov/genomes/all/GCA/002/776/375/GCA_002776375.1_ASM277637v1
Klebsiella_pneumoniae_AUH_IMP372	GCA_002776435.1_ASM277643v1	GCA_002776435.1	https://ftp.ncbi.nlm.nih.gov/genomes/all/GCA/002/776/435/GCA_002776435.1_ASM277643v1
Klebsiella_pneumoniae_AUH_IMP459	GCA_002776355.1_ASM277635v1	GCA_002776355.1	https://ftp.ncbi.nlm.nih.gov/genomes/all/GCA/002/776/355/GCA_002776355.1_ASM277635v1
Klebsiella_pneumoniae_AUH_IMP485	GCA_002776395.1_ASM277639v1	GCA_002776395.1	https://ftp.ncbi.nlm.nih.gov/genomes/all/GCA/002/776/395/GCA_002776395.1_ASM277639v1
Klebsiella_pneumoniae_B-16340	GCA_009380205.1_ASM938020v1	GCA_009380205.1	https://ftp.ncbi.nlm.nih.gov/genomes/all/GCA/009/380/205/GCA_009380205.1_ASM938020v1
Klebsiella_pneumoniae_B-8658	GCA_004310675.1_ASM431067v1	GCA_004310675.1	https://ftp.ncbi.nlm.nih.gov/genomes/all/GCA/004/310/675/GCA_004310675.1_ASM431067v1
Klebsiella_pneumoniae_B03	GCA_002300715.2_ASM230071v2	GCA_002300715.2	https://ftp.ncbi.nlm.nih.gov/genomes/all/GCA/002/300/715/GCA_002300715.2_ASM230071v2
Klebsiella_pneumoniae_B0404	GCA_019218545.1_ASM1921854v1	GCA_019218545.1	https://ftp.ncbi.nlm.nih.gov/genomes/all/GCA/019/218/545/GCA_019218545.1_ASM1921854v1
Klebsiella_pneumoniae_B04_04	GCA_008868075.1_ASM886807v1	GCA_008868075.1	https://ftp.ncbi.nlm.nih.gov/genomes/all/GCA/008/868/075/GCA_008868075.1_ASM886807v1
Klebsiella_pneumoniae_B11	GCA_002300725.2_ASM230072v2	GCA_002300725.2	https://ftp.ncbi.nlm.nih.gov/genomes/all/GCA/002/300/725/GCA_002300725.2_ASM230072v2
Klebsiella_pneumoniae_B12097	GCA_016925355.1_ASM1692535v1	GCA_016925355.1	https://ftp.ncbi.nlm.nih.gov/genomes/all/GCA/016/925/355/GCA_016925355.1_ASM1692535v1
Klebsiella_pneumoniae_B13243	GCA_017742955.1_ASM1774295v1	GCA_017742955.1	https://ftp.ncbi.nlm.nih.gov/genomes/all/GCA/017/742/955/GCA_017742955.1_ASM1774295v1
Klebsiella_pneumoniae_B1347	GCA_016925235.1_ASM1692523v1	GCA_016925235.1	https://ftp.ncbi.nlm.nih.gov/genomes/all/GCA/016/925/235/GCA_016925235.1_ASM1692523v1
Klebsiella_pneumoniae_B14	GCA_013604855.1_ASM1360485v1	GCA_013604855.1	https://ftp.ncbi.nlm.nih.gov/genomes/all/GCA/013/604/855/GCA_013604855.1_ASM1360485v1
Klebsiella_pneumoniae_B15	GCA_003432105.1_ASM343210v1	GCA_003432105.1	https://ftp.ncbi.nlm.nih.gov/genomes/all/GCA/003/432/105/GCA_003432105.1_ASM343210v1
Klebsiella_pneumoniae_B1647	GCA_001758405.1_ASM175840v1	GCA_001758405.1	https://ftp.ncbi.nlm.nih.gov/genomes/all/GCA/001/758/405/GCA_001758405.1_ASM175840v1
Klebsiella_pneumoniae_B16470	GCA_001901585.1_ASM190158v1	GCA_001901585.1	https://ftp.ncbi.nlm.nih.gov/genomes/all/GCA/001/901/585/GCA_001901585.1_ASM190158v1
Klebsiella_pneumoniae_B17	GCA_002300775.1_ASM230077v1	GCA_002300775.1	https://ftp.ncbi.nlm.nih.gov/genomes/all/GCA/002/300/775/GCA_002300775.1_ASM230077v1
Klebsiella_pneumoniae_B17602	GCA_020221715.1_ASM2022171v1	GCA_020221715.1	https://ftp.ncbi.nlm.nih.gov/genomes/all/GCA/020/221/715/GCA_020221715.1_ASM2022171v1
Klebsiella_pneumoniae_B18	GCA_013604875.1_ASM1360487v1	GCA_013604875.1	https://ftp.ncbi.nlm.nih.gov/genomes/all/GCA/013/604/875/GCA_013604875.1_ASM1360487v1
Klebsiella_pneumoniae_B18064	GCA_016925375.1_ASM1692537v1	GCA_016925375.1	https://ftp.ncbi.nlm.nih.gov/genomes/all/GCA/016/925/375/GCA_016925375.1_ASM1692537v1
Klebsiella_pneumoniae_B20038	GCA_001758485.1_ASM175848v1	GCA_001758485.1	https://ftp.ncbi.nlm.nih.gov/genomes/all/GCA/001/758/485/GCA_001758485.1_ASM175848v1
Klebsiella_pneumoniae_B20143	GCA_001758505.1_ASM175850v1	GCA_001758505.1	https://ftp.ncbi.nlm.nih.gov/genomes/all/GCA/001/758/505/GCA_001758505.1_ASM175850v1
Klebsiella_pneumoniae_B22	GCA_013604755.1_ASM1360475v1	GCA_013604755.1	https://ftp.ncbi.nlm.nih.gov/genomes/all/GCA/013/604/755/GCA_013604755.1_ASM1360475v1
Klebsiella_pneumoniae_B2481	GCA_002849305.1_ASM284930v1	GCA_002849305.1	https://ftp.ncbi.nlm.nih.gov/genomes/all/GCA/002/849/305/GCA_002849305.1_ASM284930v1
Klebsiella_pneumoniae_B28484	GCA_016925415.1_ASM1692541v1	GCA_016925415.1	https://ftp.ncbi.nlm.nih.gov/genomes/all/GCA/016/925/415/GCA_016925415.1_ASM1692541v1
Klebsiella_pneumoniae_B28906	GCA_016925435.1_ASM1692543v1	GCA_016925435.1	https://ftp.ncbi.nlm.nih.gov/genomes/all/GCA/016/925/435/GCA_016925435.1_ASM1692543v1
Klebsiella_pneumoniae_B30	GCA_002300785.2_ASM230078v2	GCA_002300785.2	https://ftp.ncbi.nlm.nih.gov/genomes/all/GCA/002/300/785/GCA_002300785.2_ASM230078v2
Klebsiella_pneumoniae_B30155	GCA_018394355.1_ASM1839435v1	GCA_018394355.1	https://ftp.ncbi.nlm.nih.gov/genomes/all/GCA/018/394/355/GCA_018394355.1_ASM1839435v1
Klebsiella_pneumoniae_B32205	GCA_002969015.1_ASM296901v1	GCA_002969015.1	https://ftp.ncbi.nlm.nih.gov/genomes/all/GCA/002/969/015/GCA_002969015.1_ASM296901v1
Klebsiella_pneumoniae_B32278	GCA_017742935.1_ASM1774293v1	GCA_017742935.1	https://ftp.ncbi.nlm.nih.gov/genomes/all/GCA/017/742/935/GCA_017742935.1_ASM1774293v1
Klebsiella_pneumoniae_B33769	GCA_017742895.1_ASM1774289v1	GCA_017742895.1	https://ftp.ncbi.nlm.nih.gov/genomes/all/GCA/017/742/895/GCA_017742895.1_ASM1774289v1
Klebsiella_pneumoniae_B35725	GCA_002969095.1_ASM296909v1	GCA_002969095.1	https://ftp.ncbi.nlm.nih.gov/genomes/all/GCA/002/969/095/GCA_002969095.1_ASM296909v1
Klebsiella_pneumoniae_B3824	GCA_016925275.1_ASM1692527v1	GCA_016925275.1	https://ftp.ncbi.nlm.nih.gov/genomes/all/GCA/016/925/275/GCA_016925275.1_ASM1692527v1
Klebsiella_pneumoniae_B3923	GCA_016925295.1_ASM1692529v1	GCA_016925295.1	https://ftp.ncbi.nlm.nih.gov/genomes/all/GCA/016/925/295/GCA_016925295.1_ASM1692529v1
Klebsiella_pneumoniae_B4650	GCA_017742915.1_ASM1774291v1	GCA_017742915.1	https://ftp.ncbi.nlm.nih.gov/genomes/all/GCA/017/742/915/GCA_017742915.1_ASM1774291v1
Klebsiella_pneumoniae_B55	GCA_013604785.1_ASM1360478v1	GCA_013604785.1	https://ftp.ncbi.nlm.nih.gov/genomes/all/GCA/013/604/785/GCA_013604785.1_ASM1360478v1
Klebsiella_pneumoniae_B5617	GCA_016925315.1_ASM1692531v1	GCA_016925315.1	https://ftp.ncbi.nlm.nih.gov/genomes/all/GCA/016/925/315/GCA_016925315.1_ASM1692531v1
Klebsiella_pneumoniae_B64	GCA_013604615.1_ASM1360461v1	GCA_013604615.1	https://ftp.ncbi.nlm.nih.gov/genomes/all/GCA/013/604/615/GCA_013604615.1_ASM1360461v1
Klebsiella_pneumoniae_B6753	GCA_015159775.1_ASM1515977v1	GCA_015159775.1	https://ftp.ncbi.nlm.nih.gov/genomes/all/GCA/015/159/775/GCA_015159775.1_ASM1515977v1
Klebsiella_pneumoniae_B768397	GCA_019166145.1_ASM1916614v1	GCA_019166145.1	https://ftp.ncbi.nlm.nih.gov/genomes/all/GCA/019/166/145/GCA_019166145.1_ASM1916614v1
Klebsiella_pneumoniae_B777161	GCA_019166175.1_ASM1916617v1	GCA_019166175.1	https://ftp.ncbi.nlm.nih.gov/genomes/all/GCA/019/166/175/GCA_019166175.1_ASM1916617v1
Klebsiella_pneumoniae_B86	GCA_001441285.1_ASM144128v1	GCA_001441285.1	https://ftp.ncbi.nlm.nih.gov/genomes/all/GCA/001/441/285/GCA_001441285.1_ASM144128v1
Klebsiella_pneumoniae_B960	GCA_016925215.1_ASM1692521v1	GCA_016925215.1	https://ftp.ncbi.nlm.nih.gov/genomes/all/GCA/016/925/215/GCA_016925215.1_ASM1692521v1
Klebsiella_pneumoniae_BA10334	GCA_011742195.1_ASM1174219v1	GCA_011742195.1	https://ftp.ncbi.nlm.nih.gov/genomes/all/GCA/011/742/195/GCA_011742195.1_ASM1174219v1
Klebsiella_pneumoniae_BA10835	GCA_011742585.2_ASM1174258v2	GCA_011742585.2	https://ftp.ncbi.nlm.nih.gov/genomes/all/GCA/011/742/585/GCA_011742585.2_ASM1174258v2
Klebsiella_pneumoniae_BA11905	GCA_011742805.1_ASM1174280v1	GCA_011742805.1	https://ftp.ncbi.nlm.nih.gov/genomes/all/GCA/011/742/805/GCA_011742805.1_ASM1174280v1
Klebsiella_pneumoniae_BA12949	GCA_011742705.1_ASM1174270v1	GCA_011742705.1	https://ftp.ncbi.nlm.nih.gov/genomes/all/GCA/011/742/705/GCA_011742705.1_ASM1174270v1
Klebsiella_pneumoniae_BA1559	GCA_004295385.1_ASM429538v1	GCA_004295385.1	https://ftp.ncbi.nlm.nih.gov/genomes/all/GCA/004/295/385/GCA_004295385.1_ASM429538v1
Klebsiella_pneumoniae_BA1625	GCA_002849465.1_ASM284946v1	GCA_002849465.1	https://ftp.ncbi.nlm.nih.gov/genomes/all/GCA/002/849/465/GCA_002849465.1_ASM284946v1
Klebsiella_pneumoniae_BA17341	GCA_011742745.1_ASM1174274v1	GCA_011742745.1	https://ftp.ncbi.nlm.nih.gov/genomes/all/GCA/011/742/745/GCA_011742745.1_ASM1174274v1
Klebsiella_pneumoniae_BA17989	GCA_011742385.1_ASM1174238v1	GCA_011742385.1	https://ftp.ncbi.nlm.nih.gov/genomes/all/GCA/011/742/385/GCA_011742385.1_ASM1174238v1
Klebsiella_pneumoniae_BA18015	GCA_011742685.1_ASM1174268v1	GCA_011742685.1	https://ftp.ncbi.nlm.nih.gov/genomes/all/GCA/011/742/685/GCA_011742685.1_ASM1174268v1
Klebsiella_pneumoniae_BA18029	GCA_011742715.1_ASM1174271v1	GCA_011742715.1	https://ftp.ncbi.nlm.nih.gov/genomes/all/GCA/011/742/715/GCA_011742715.1_ASM1174271v1
Klebsiella_pneumoniae_BA20567	GCA_002849475.1_ASM284947v1	GCA_002849475.1	https://ftp.ncbi.nlm.nih.gov/genomes/all/GCA/002/849/475/GCA_002849475.1_ASM284947v1
Klebsiella_pneumoniae_BA20978	GCA_011742305.1_ASM1174230v1	GCA_011742305.1	https://ftp.ncbi.nlm.nih.gov/genomes/all/GCA/011/742/305/GCA_011742305.1_ASM1174230v1
Klebsiella_pneumoniae_BA2105	GCA_011742505.2_ASM1174250v2	GCA_011742505.2	https://ftp.ncbi.nlm.nih.gov/genomes/all/GCA/011/742/505/GCA_011742505.2_ASM1174250v2
Klebsiella_pneumoniae_BA23183	GCA_014673415.1_ASM1467341v1	GCA_014673415.1	https://ftp.ncbi.nlm.nih.gov/genomes/all/GCA/014/673/415/GCA_014673415.1_ASM1467341v1
Klebsiella_pneumoniae_BA24670	GCA_011742645.1_ASM1174264v1	GCA_011742645.1	https://ftp.ncbi.nlm.nih.gov/genomes/all/GCA/011/742/645/GCA_011742645.1_ASM1174264v1
Klebsiella_pneumoniae_BA24831	GCA_014673295.1_ASM1467329v1	GCA_014673295.1	https://ftp.ncbi.nlm.nih.gov/genomes/all/GCA/014/673/295/GCA_014673295.1_ASM1467329v1
Klebsiella_pneumoniae_BA25425	GCA_011742075.1_ASM1174207v1	GCA_011742075.1	https://ftp.ncbi.nlm.nih.gov/genomes/all/GCA/011/742/075/GCA_011742075.1_ASM1174207v1
Klebsiella_pneumoniae_BA25665	GCA_011742055.1_ASM1174205v1	GCA_011742055.1	https://ftp.ncbi.nlm.nih.gov/genomes/all/GCA/011/742/055/GCA_011742055.1_ASM1174205v1
Klebsiella_pneumoniae_BA27458	GCA_016762665.1_ASM1676266v1	GCA_016762665.1	https://ftp.ncbi.nlm.nih.gov/genomes/all/GCA/016/762/665/GCA_016762665.1_ASM1676266v1
Klebsiella_pneumoniae_BA27935	GCA_011742775.2_ASM1174277v2	GCA_011742775.2	https://ftp.ncbi.nlm.nih.gov/genomes/all/GCA/011/742/775/GCA_011742775.2_ASM1174277v2
Klebsiella_pneumoniae_BA28118	GCA_011742815.1_ASM1174281v1	GCA_011742815.1	https://ftp.ncbi.nlm.nih.gov/genomes/all/GCA/011/742/815/GCA_011742815.1_ASM1174281v1
Klebsiella_pneumoniae_BA2817	GCA_002300665.1_ASM230066v1	GCA_002300665.1	https://ftp.ncbi.nlm.nih.gov/genomes/all/GCA/002/300/665/GCA_002300665.1_ASM230066v1
Klebsiella_pneumoniae_BA28434	GCA_002909775.2_ASM290977v2	GCA_002909775.2	https://ftp.ncbi.nlm.nih.gov/genomes/all/GCA/002/909/775/GCA_002909775.2_ASM290977v2
Klebsiella_pneumoniae_BA2908	GCA_002844785.1_ASM284478v1	GCA_002844785.1	https://ftp.ncbi.nlm.nih.gov/genomes/all/GCA/002/844/785/GCA_002844785.1_ASM284478v1
Klebsiella_pneumoniae_BA29256	GCA_002909805.1_ASM290980v1	GCA_002909805.1	https://ftp.ncbi.nlm.nih.gov/genomes/all/GCA/002/909/805/GCA_002909805.1_ASM290980v1
Klebsiella_pneumoniae_BA31716	GCA_019837365.1_ASM1983736v1	GCA_019837365.1	https://ftp.ncbi.nlm.nih.gov/genomes/all/GCA/019/837/365/GCA_019837365.1_ASM1983736v1
Klebsiella_pneumoniae_BA31746	GCA_014673015.1_ASM1467301v1	GCA_014673015.1	https://ftp.ncbi.nlm.nih.gov/genomes/all/GCA/014/673/015/GCA_014673015.1_ASM1467301v1
Klebsiella_pneumoniae_BA32040	GCA_013415495.1_ASM1341549v1	GCA_013415495.1	https://ftp.ncbi.nlm.nih.gov/genomes/all/GCA/013/415/495/GCA_013415495.1_ASM1341549v1
Klebsiella_pneumoniae_BA32175	GCA_019483305.1_ASM1948330v1	GCA_019483305.1	https://ftp.ncbi.nlm.nih.gov/genomes/all/GCA/019/483/305/GCA_019483305.1_ASM1948330v1
Klebsiella_pneumoniae_BA32275	GCA_019483345.1_ASM1948334v1	GCA_019483345.1	https://ftp.ncbi.nlm.nih.gov/genomes/all/GCA/019/483/345/GCA_019483345.1_ASM1948334v1
Klebsiella_pneumoniae_BA34918	GCA_004295405.1_ASM429540v1	GCA_004295405.1	https://ftp.ncbi.nlm.nih.gov/genomes/all/GCA/004/295/405/GCA_004295405.1_ASM429540v1
Klebsiella_pneumoniae_BA356	GCA_002285215.1_ASM228521v1	GCA_002285215.1	https://ftp.ncbi.nlm.nih.gov/genomes/all/GCA/002/285/215/GCA_002285215.1_ASM228521v1
Klebsiella_pneumoniae_BA3635	GCA_011742655.1_ASM1174265v1	GCA_011742655.1	https://ftp.ncbi.nlm.nih.gov/genomes/all/GCA/011/742/655/GCA_011742655.1_ASM1174265v1
Klebsiella_pneumoniae_BA36541	GCA_011742225.1_ASM1174222v1	GCA_011742225.1	https://ftp.ncbi.nlm.nih.gov/genomes/all/GCA/011/742/225/GCA_011742225.1_ASM1174222v1
Klebsiella_pneumoniae_BA36749	GCA_011742845.1_ASM1174284v1	GCA_011742845.1	https://ftp.ncbi.nlm.nih.gov/genomes/all/GCA/011/742/845/GCA_011742845.1_ASM1174284v1
Klebsiella_pneumoniae_BA37787	GCA_011742215.1_ASM1174221v1	GCA_011742215.1	https://ftp.ncbi.nlm.nih.gov/genomes/all/GCA/011/742/215/GCA_011742215.1_ASM1174221v1
Klebsiella_pneumoniae_BA38014	GCA_002909795.1_ASM290979v1	GCA_002909795.1	https://ftp.ncbi.nlm.nih.gov/genomes/all/GCA/002/909/795/GCA_002909795.1_ASM290979v1
Klebsiella_pneumoniae_BA39576	GCA_011742205.1_ASM1174220v1	GCA_011742205.1	https://ftp.ncbi.nlm.nih.gov/genomes/all/GCA/011/742/205/GCA_011742205.1_ASM1174220v1
Klebsiella_pneumoniae_BA39649	GCA_011742285.2_ASM1174228v2	GCA_011742285.2	https://ftp.ncbi.nlm.nih.gov/genomes/all/GCA/011/742/285/GCA_011742285.2_ASM1174228v2
Klebsiella_pneumoniae_BA39824	GCA_011742045.1_ASM1174204v1	GCA_011742045.1	https://ftp.ncbi.nlm.nih.gov/genomes/all/GCA/011/742/045/GCA_011742045.1_ASM1174204v1
Klebsiella_pneumoniae_BA41763	GCA_001721555.1_ASM172155v1	GCA_001721555.1	https://ftp.ncbi.nlm.nih.gov/genomes/all/GCA/001/721/555/GCA_001721555.1_ASM172155v1
Klebsiella_pneumoniae_BA4439	GCA_011742295.1_ASM1174229v1	GCA_011742295.1	https://ftp.ncbi.nlm.nih.gov/genomes/all/GCA/011/742/295/GCA_011742295.1_ASM1174229v1
Klebsiella_pneumoniae_BA6008	GCA_011742425.1_ASM1174242v1	GCA_011742425.1	https://ftp.ncbi.nlm.nih.gov/genomes/all/GCA/011/742/425/GCA_011742425.1_ASM1174242v1
Klebsiella_pneumoniae_BA6378	GCA_011742615.1_ASM1174261v1	GCA_011742615.1	https://ftp.ncbi.nlm.nih.gov/genomes/all/GCA/011/742/615/GCA_011742615.1_ASM1174261v1
Klebsiella_pneumoniae_BA6464	GCA_011742395.1_ASM1174239v1	GCA_011742395.1	https://ftp.ncbi.nlm.nih.gov/genomes/all/GCA/011/742/395/GCA_011742395.1_ASM1174239v1
Klebsiella_pneumoniae_BA9344	GCA_011742485.1_ASM1174248v1	GCA_011742485.1	https://ftp.ncbi.nlm.nih.gov/genomes/all/GCA/011/742/485/GCA_011742485.1_ASM1174248v1
Klebsiella_pneumoniae_BA9984	GCA_016762695.1_ASM1676269v1	GCA_016762695.1	https://ftp.ncbi.nlm.nih.gov/genomes/all/GCA/016/762/695/GCA_016762695.1_ASM1676269v1
Klebsiella_pneumoniae_BAA-2146	GCA_020251625.1_P9_U57	GCA_020251625.1	https://ftp.ncbi.nlm.nih.gov/genomes/all/GCA/020/251/625/GCA_020251625.1_P9-U57
Klebsiella_pneumoniae_BC-R0133	GCA_018350475.1_ASM1835047v1	GCA_018350475.1	https://ftp.ncbi.nlm.nih.gov/genomes/all/GCA/018/350/475/GCA_018350475.1_ASM1835047v1
Klebsiella_pneumoniae_BC-R0495	GCA_018310675.1_ASM1831067v1	GCA_018310675.1	https://ftp.ncbi.nlm.nih.gov/genomes/all/GCA/018/310/675/GCA_018310675.1_ASM1831067v1
Klebsiella_pneumoniae_BC-R0504	GCA_018310685.1_ASM1831068v1	GCA_018310685.1	https://ftp.ncbi.nlm.nih.gov/genomes/all/GCA/018/310/685/GCA_018310685.1_ASM1831068v1
Klebsiella_pneumoniae_BC_1277	GCA_003326375.1_ASM332637v1	GCA_003326375.1	https://ftp.ncbi.nlm.nih.gov/genomes/all/GCA/003/326/375/GCA_003326375.1_ASM332637v1
Klebsiella_pneumoniae_BC_4486	GCA_009857775.1_ASM985777v1	GCA_009857775.1	https://ftp.ncbi.nlm.nih.gov/genomes/all/GCA/009/857/775/GCA_009857775.1_ASM985777v1
Klebsiella_pneumoniae_BC_4489	GCA_009857735.1_ASM985773v1	GCA_009857735.1	https://ftp.ncbi.nlm.nih.gov/genomes/all/GCA/009/857/735/GCA_009857735.1_ASM985773v1
Klebsiella_pneumoniae_BC_4985	GCA_003326395.1_ASM332639v1	GCA_003326395.1	https://ftp.ncbi.nlm.nih.gov/genomes/all/GCA/003/326/395/GCA_003326395.1_ASM332639v1
Klebsiella_pneumoniae_BC_5006	GCA_003326295.1_ASM332629v1	GCA_003326295.1	https://ftp.ncbi.nlm.nih.gov/genomes/all/GCA/003/326/295/GCA_003326295.1_ASM332629v1
Klebsiella_pneumoniae_BD_DM_697	GCA_009791495.1_ASM979149v1	GCA_009791495.1	https://ftp.ncbi.nlm.nih.gov/genomes/all/GCA/009/791/495/GCA_009791495.1_ASM979149v1
Klebsiella_pneumoniae_BD_DM_782	GCA_009734105.1_ASM973410v1	GCA_009734105.1	https://ftp.ncbi.nlm.nih.gov/genomes/all/GCA/009/734/105/GCA_009734105.1_ASM973410v1
Klebsiella_pneumoniae_BD_DM_914	GCA_009791475.1_ASM979147v1	GCA_009791475.1	https://ftp.ncbi.nlm.nih.gov/genomes/all/GCA/009/791/475/GCA_009791475.1_ASM979147v1
Klebsiella_pneumoniae_BH2511	GCA_002188185.1_ASM218818v1	GCA_002188185.1	https://ftp.ncbi.nlm.nih.gov/genomes/all/GCA/002/188/185/GCA_002188185.1_ASM218818v1
Klebsiella_pneumoniae_BH2937	GCA_002188175.1_ASM218817v1	GCA_002188175.1	https://ftp.ncbi.nlm.nih.gov/genomes/all/GCA/002/188/175/GCA_002188175.1_ASM218817v1
Klebsiella_pneumoniae_BH3723	GCA_002187545.1_ASM218754v1	GCA_002187545.1	https://ftp.ncbi.nlm.nih.gov/genomes/all/GCA/002/187/545/GCA_002187545.1_ASM218754v1
Klebsiella_pneumoniae_BIDMC91	GCA_001034085.1_Kleb_pneu_BIDMC91_V1	GCA_001034085.1	https://ftp.ncbi.nlm.nih.gov/genomes/all/GCA/001/034/085/GCA_001034085.1_Kleb_pneu_BIDMC91_V1
Klebsiella_pneumoniae_BIDMC_33B	GCA_000707985.1_Kleb_pneu_BIDMC_33B_V1	GCA_000707985.1	https://ftp.ncbi.nlm.nih.gov/genomes/all/GCA/000/707/985/GCA_000707985.1_Kleb_pneu_BIDMC_33B_V1
Klebsiella_pneumoniae_BIDMC_35	GCA_000567225.2_ASM56722v2	GCA_000567225.2	https://ftp.ncbi.nlm.nih.gov/genomes/all/GCA/000/567/225/GCA_000567225.2_ASM56722v2
Klebsiella_pneumoniae_BJ-STC-a	GCA_900091645.1_KP_BJ_STC_a_assembly	GCA_900091645.1	https://ftp.ncbi.nlm.nih.gov/genomes/all/GCA/900/091/645/GCA_900091645.1_KP-BJ-STC-a_assembly
Klebsiella_pneumoniae_BJ-STC-b	GCA_900091665.1_KP_BJ_STC_b_assembly	GCA_900091665.1	https://ftp.ncbi.nlm.nih.gov/genomes/all/GCA/900/091/665/GCA_900091665.1_KP-BJ-STC-b_assembly
Klebsiella_pneumoniae_BJ-STC-c	GCA_900091635.1_KP_BJ_STC_c_assembly	GCA_900091635.1	https://ftp.ncbi.nlm.nih.gov/genomes/all/GCA/900/091/635/GCA_900091635.1_KP-BJ-STC-c_assembly
Klebsiella_pneumoniae_BK25434	GCA_019800485.1_ASM1980048v1	GCA_019800485.1	https://ftp.ncbi.nlm.nih.gov/genomes/all/GCA/019/800/485/GCA_019800485.1_ASM1980048v1
Klebsiella_pneumoniae_BKQ11L	GCA_017922315.1_ASM1792231v1	GCA_017922315.1	https://ftp.ncbi.nlm.nih.gov/genomes/all/GCA/017/922/315/GCA_017922315.1_ASM1792231v1
Klebsiella_pneumoniae_BKQ7D2	GCA_017922385.1_ASM1792238v1	GCA_017922385.1	https://ftp.ncbi.nlm.nih.gov/genomes/all/GCA/017/922/385/GCA_017922385.1_ASM1792238v1
Klebsiella_pneumoniae_BKQ8EZ	GCA_017922255.1_ASM1792225v1	GCA_017922255.1	https://ftp.ncbi.nlm.nih.gov/genomes/all/GCA/017/922/255/GCA_017922255.1_ASM1792225v1
Klebsiella_pneumoniae_BKQA3Y	GCA_017922165.1_ASM1792216v1	GCA_017922165.1	https://ftp.ncbi.nlm.nih.gov/genomes/all/GCA/017/922/165/GCA_017922165.1_ASM1792216v1
Klebsiella_pneumoniae_BKQECT	GCA_017922195.1_ASM1792219v1	GCA_017922195.1	https://ftp.ncbi.nlm.nih.gov/genomes/all/GCA/017/922/195/GCA_017922195.1_ASM1792219v1
Klebsiella_pneumoniae_BM1218	GCA_019483485.1_ASM1948348v1	GCA_019483485.1	https://ftp.ncbi.nlm.nih.gov/genomes/all/GCA/019/483/485/GCA_019483485.1_ASM1948348v1
Klebsiella_pneumoniae_BM336-2-1	GCA_015287605.1_ASM1528760v1	GCA_015287605.1	https://ftp.ncbi.nlm.nih.gov/genomes/all/GCA/015/287/605/GCA_015287605.1_ASM1528760v1
Klebsiella_pneumoniae_BO2	GCA_002104635.1_ASM210463v1	GCA_002104635.1	https://ftp.ncbi.nlm.nih.gov/genomes/all/GCA/002/104/635/GCA_002104635.1_ASM210463v1
Klebsiella_pneumoniae_BOX-2	GCA_009856925.1_ASM985692v1	GCA_009856925.1	https://ftp.ncbi.nlm.nih.gov/genomes/all/GCA/009/856/925/GCA_009856925.1_ASM985692v1
Klebsiella_pneumoniae_BP10616	GCA_011742335.1_ASM1174233v1	GCA_011742335.1	https://ftp.ncbi.nlm.nih.gov/genomes/all/GCA/011/742/335/GCA_011742335.1_ASM1174233v1
Klebsiella_pneumoniae_BP11474	GCA_011742755.1_ASM1174275v1	GCA_011742755.1	https://ftp.ncbi.nlm.nih.gov/genomes/all/GCA/011/742/755/GCA_011742755.1_ASM1174275v1
Klebsiella_pneumoniae_BP1722	GCA_011742455.1_ASM1174245v1	GCA_011742455.1	https://ftp.ncbi.nlm.nih.gov/genomes/all/GCA/011/742/455/GCA_011742455.1_ASM1174245v1
Klebsiella_pneumoniae_BP19451	GCA_011742825.1_ASM1174282v1	GCA_011742825.1	https://ftp.ncbi.nlm.nih.gov/genomes/all/GCA/011/742/825/GCA_011742825.1_ASM1174282v1
Klebsiella_pneumoniae_BP327	GCA_004319525.1_ASM431952v1	GCA_004319525.1	https://ftp.ncbi.nlm.nih.gov/genomes/all/GCA/004/319/525/GCA_004319525.1_ASM431952v1
Klebsiella_pneumoniae_BP3636	GCA_011742415.2_ASM1174241v2	GCA_011742415.2	https://ftp.ncbi.nlm.nih.gov/genomes/all/GCA/011/742/415/GCA_011742415.2_ASM1174241v2
Klebsiella_pneumoniae_BP5065	GCA_011742595.1_ASM1174259v1	GCA_011742595.1	https://ftp.ncbi.nlm.nih.gov/genomes/all/GCA/011/742/595/GCA_011742595.1_ASM1174259v1
Klebsiella_pneumoniae_BP737	GCA_002967835.1_ASM296783v1	GCA_002967835.1	https://ftp.ncbi.nlm.nih.gov/genomes/all/GCA/002/967/835/GCA_002967835.1_ASM296783v1
Klebsiella_pneumoniae_BR	GCA_001663195.1_ASM166319v1	GCA_001663195.1	https://ftp.ncbi.nlm.nih.gov/genomes/all/GCA/001/663/195/GCA_001663195.1_ASM166319v1
Klebsiella_pneumoniae_BTS	GCA_015022235.2_ASM1502223v2	GCA_015022235.2	https://ftp.ncbi.nlm.nih.gov/genomes/all/GCA/015/022/235/GCA_015022235.2_ASM1502223v2
Klebsiella_pneumoniae_BWH58	GCA_001033415.1_Kleb_pneu_BWH58_V1	GCA_001033415.1	https://ftp.ncbi.nlm.nih.gov/genomes/all/GCA/001/033/415/GCA_001033415.1_Kleb_pneu_BWH58_V1
Klebsiella_pneumoniae_BWH_2	GCA_000567625.1_Kleb_pneu_BWH_2_V2	GCA_000567625.1	https://ftp.ncbi.nlm.nih.gov/genomes/all/GCA/000/567/625/GCA_000567625.1_Kleb_pneu_BWH_2_V2
Klebsiella_pneumoniae_Beach_Ranger	GCA_016067835.1_ASM1606783v1	GCA_016067835.1	https://ftp.ncbi.nlm.nih.gov/genomes/all/GCA/016/067/835/GCA_016067835.1_ASM1606783v1
Klebsiella_pneumoniae_C01	GCA_009907095.1_ASM990709v1	GCA_009907095.1	https://ftp.ncbi.nlm.nih.gov/genomes/all/GCA/009/907/095/GCA_009907095.1_ASM990709v1
Klebsiella_pneumoniae_C0674	GCA_014788765.1_ASM1478876v1	GCA_014788765.1	https://ftp.ncbi.nlm.nih.gov/genomes/all/GCA/014/788/765/GCA_014788765.1_ASM1478876v1
Klebsiella_pneumoniae_C1	GCA_002374295.1_ASM237429v1	GCA_002374295.1	https://ftp.ncbi.nlm.nih.gov/genomes/all/GCA/002/374/295/GCA_002374295.1_ASM237429v1
Klebsiella_pneumoniae_C10-E6-15	GCA_002189245.1_ASM218924v1	GCA_002189245.1	https://ftp.ncbi.nlm.nih.gov/genomes/all/GCA/002/189/245/GCA_002189245.1_ASM218924v1
Klebsiella_pneumoniae_C11-E7-15	GCA_002189255.1_ASM218925v1	GCA_002189255.1	https://ftp.ncbi.nlm.nih.gov/genomes/all/GCA/002/189/255/GCA_002189255.1_ASM218925v1
Klebsiella_pneumoniae_C12-E8-15	GCA_002189305.1_ASM218930v1	GCA_002189305.1	https://ftp.ncbi.nlm.nih.gov/genomes/all/GCA/002/189/305/GCA_002189305.1_ASM218930v1
Klebsiella_pneumoniae_C13	GCA_002846055.1_ASM284605v1	GCA_002846055.1	https://ftp.ncbi.nlm.nih.gov/genomes/all/GCA/002/846/055/GCA_002846055.1_ASM284605v1
Klebsiella_pneumoniae_C13-E9-15	GCA_002189325.1_ASM218932v1	GCA_002189325.1	https://ftp.ncbi.nlm.nih.gov/genomes/all/GCA/002/189/325/GCA_002189325.1_ASM218932v1
Klebsiella_pneumoniae_C15	GCA_002406975.1_ASM240697v1	GCA_002406975.1	https://ftp.ncbi.nlm.nih.gov/genomes/all/GCA/002/406/975/GCA_002406975.1_ASM240697v1
Klebsiella_pneumoniae_C16	GCA_013604525.1_ASM1360452v1	GCA_013604525.1	https://ftp.ncbi.nlm.nih.gov/genomes/all/GCA/013/604/525/GCA_013604525.1_ASM1360452v1
Klebsiella_pneumoniae_C1682	GCA_007993575.1_ASM799357v1	GCA_007993575.1	https://ftp.ncbi.nlm.nih.gov/genomes/all/GCA/007/993/575/GCA_007993575.1_ASM799357v1
Klebsiella_pneumoniae_C1685	GCA_007993565.1_ASM799356v1	GCA_007993565.1	https://ftp.ncbi.nlm.nih.gov/genomes/all/GCA/007/993/565/GCA_007993565.1_ASM799356v1
Klebsiella_pneumoniae_C17	GCA_013604495.1_ASM1360449v1	GCA_013604495.1	https://ftp.ncbi.nlm.nih.gov/genomes/all/GCA/013/604/495/GCA_013604495.1_ASM1360449v1
Klebsiella_pneumoniae_C1741	GCA_007993545.1_ASM799354v1	GCA_007993545.1	https://ftp.ncbi.nlm.nih.gov/genomes/all/GCA/007/993/545/GCA_007993545.1_ASM799354v1
Klebsiella_pneumoniae_C18	GCA_002406965.1_ASM240696v1	GCA_002406965.1	https://ftp.ncbi.nlm.nih.gov/genomes/all/GCA/002/406/965/GCA_002406965.1_ASM240696v1
Klebsiella_pneumoniae_C2-D8-12	GCA_002150645.1_ASM215064v1	GCA_002150645.1	https://ftp.ncbi.nlm.nih.gov/genomes/all/GCA/002/150/645/GCA_002150645.1_ASM215064v1
Klebsiella_pneumoniae_C22	GCA_002406995.1_ASM240699v1	GCA_002406995.1	https://ftp.ncbi.nlm.nih.gov/genomes/all/GCA/002/406/995/GCA_002406995.1_ASM240699v1
Klebsiella_pneumoniae_C23	GCA_011602585.1_ASM1160258v1	GCA_011602585.1	https://ftp.ncbi.nlm.nih.gov/genomes/all/GCA/011/602/585/GCA_011602585.1_ASM1160258v1
Klebsiella_pneumoniae_C2315	GCA_010183725.1_ASM1018372v1	GCA_010183725.1	https://ftp.ncbi.nlm.nih.gov/genomes/all/GCA/010/183/725/GCA_010183725.1_ASM1018372v1
Klebsiella_pneumoniae_C2343	GCA_010183705.1_ASM1018370v1	GCA_010183705.1	https://ftp.ncbi.nlm.nih.gov/genomes/all/GCA/010/183/705/GCA_010183705.1_ASM1018370v1
Klebsiella_pneumoniae_C27	GCA_017291595.1_ASM1729159v1	GCA_017291595.1	https://ftp.ncbi.nlm.nih.gov/genomes/all/GCA/017/291/595/GCA_017291595.1_ASM1729159v1
Klebsiella_pneumoniae_C29	GCA_017291585.1_ASM1729158v1	GCA_017291585.1	https://ftp.ncbi.nlm.nih.gov/genomes/all/GCA/017/291/585/GCA_017291585.1_ASM1729158v1
Klebsiella_pneumoniae_C3	GCA_002383765.1_ASM238376v1	GCA_002383765.1	https://ftp.ncbi.nlm.nih.gov/genomes/all/GCA/002/383/765/GCA_002383765.1_ASM238376v1
Klebsiella_pneumoniae_C3-D9-12	GCA_002189165.1_ASM218916v1	GCA_002189165.1	https://ftp.ncbi.nlm.nih.gov/genomes/all/GCA/002/189/165/GCA_002189165.1_ASM218916v1
Klebsiella_pneumoniae_C38	GCA_017287955.1_ASM1728795v1	GCA_017287955.1	https://ftp.ncbi.nlm.nih.gov/genomes/all/GCA/017/287/955/GCA_017287955.1_ASM1728795v1
Klebsiella_pneumoniae_C43	GCA_013604425.1_ASM1360442v1	GCA_013604425.1	https://ftp.ncbi.nlm.nih.gov/genomes/all/GCA/013/604/425/GCA_013604425.1_ASM1360442v1
Klebsiella_pneumoniae_C5	GCA_002406585.1_ASM240658v1	GCA_002406585.1	https://ftp.ncbi.nlm.nih.gov/genomes/all/GCA/002/406/585/GCA_002406585.1_ASM240658v1
Klebsiella_pneumoniae_C5-E1-13	GCA_002189175.1_ASM218917v1	GCA_002189175.1	https://ftp.ncbi.nlm.nih.gov/genomes/all/GCA/002/189/175/GCA_002189175.1_ASM218917v1
Klebsiella_pneumoniae_C50	GCA_013604405.1_ASM1360440v1	GCA_013604405.1	https://ftp.ncbi.nlm.nih.gov/genomes/all/GCA/013/604/405/GCA_013604405.1_ASM1360440v1
Klebsiella_pneumoniae_C51	GCA_008931345.1_ASM893134v1	GCA_008931345.1	https://ftp.ncbi.nlm.nih.gov/genomes/all/GCA/008/931/345/GCA_008931345.1_ASM893134v1
Klebsiella_pneumoniae_C6-E2-14	GCA_002189265.1_ASM218926v1	GCA_002189265.1	https://ftp.ncbi.nlm.nih.gov/genomes/all/GCA/002/189/265/GCA_002189265.1_ASM218926v1
Klebsiella_pneumoniae_C7	GCA_017291825.1_ASM1729182v1	GCA_017291825.1	https://ftp.ncbi.nlm.nih.gov/genomes/all/GCA/017/291/825/GCA_017291825.1_ASM1729182v1
Klebsiella_pneumoniae_C7-E3-14	GCA_002189335.1_ASM218933v1	GCA_002189335.1	https://ftp.ncbi.nlm.nih.gov/genomes/all/GCA/002/189/335/GCA_002189335.1_ASM218933v1
Klebsiella_pneumoniae_C9	GCA_017291805.1_ASM1729180v1	GCA_017291805.1	https://ftp.ncbi.nlm.nih.gov/genomes/all/GCA/017/291/805/GCA_017291805.1_ASM1729180v1
Klebsiella_pneumoniae_C9-E5-15	GCA_002189385.1_ASM218938v1	GCA_002189385.1	https://ftp.ncbi.nlm.nih.gov/genomes/all/GCA/002/189/385/GCA_002189385.1_ASM218938v1
Klebsiella_pneumoniae_CAB1505	GCA_002188135.1_ASM218813v1	GCA_002188135.1	https://ftp.ncbi.nlm.nih.gov/genomes/all/GCA/002/188/135/GCA_002188135.1_ASM218813v1
Klebsiella_pneumoniae_CAV1016	GCA_001870165.1_ASM187016v1	GCA_001870165.1	https://ftp.ncbi.nlm.nih.gov/genomes/all/GCA/001/870/165/GCA_001870165.1_ASM187016v1
Klebsiella_pneumoniae_CAV1193	GCA_001456135.1_ASM145613v1	GCA_001456135.1	https://ftp.ncbi.nlm.nih.gov/genomes/all/GCA/001/456/135/GCA_001456135.1_ASM145613v1
Klebsiella_pneumoniae_CAV1344	GCA_001022175.1_ASM102217v1	GCA_001022175.1	https://ftp.ncbi.nlm.nih.gov/genomes/all/GCA/001/022/175/GCA_001022175.1_ASM102217v1
Klebsiella_pneumoniae_CAV1392	GCA_001022035.1_ASM102203v1	GCA_001022035.1	https://ftp.ncbi.nlm.nih.gov/genomes/all/GCA/001/022/035/GCA_001022035.1_ASM102203v1
Klebsiella_pneumoniae_CAV1596	GCA_001022235.1_ASM102223v1	GCA_001022235.1	https://ftp.ncbi.nlm.nih.gov/genomes/all/GCA/001/022/235/GCA_001022235.1_ASM102223v1
Klebsiella_pneumoniae_CCBH15949	GCA_001702405.1_ASM170240v1	GCA_001702405.1	https://ftp.ncbi.nlm.nih.gov/genomes/all/GCA/001/702/405/GCA_001702405.1_ASM170240v1
Klebsiella_pneumoniae_CCBH17428	GCA_017565915.1_ASM1756591v1	GCA_017565915.1	https://ftp.ncbi.nlm.nih.gov/genomes/all/GCA/017/565/915/GCA_017565915.1_ASM1756591v1
Klebsiella_pneumoniae_CCBH17440	GCA_001715215.1_ASM171521v1	GCA_001715215.1	https://ftp.ncbi.nlm.nih.gov/genomes/all/GCA/001/715/215/GCA_001715215.1_ASM171521v1
Klebsiella_pneumoniae_CCBH17724	GCA_017565865.1_CCBH17724	GCA_017565865.1	https://ftp.ncbi.nlm.nih.gov/genomes/all/GCA/017/565/865/GCA_017565865.1_CCBH17724
Klebsiella_pneumoniae_CCBH19771	GCA_017565885.1_ASM1756588v1	GCA_017565885.1	https://ftp.ncbi.nlm.nih.gov/genomes/all/GCA/017/565/885/GCA_017565885.1_ASM1756588v1
Klebsiella_pneumoniae_CCBH19867	GCA_017565945.1_ASM1756594v1	GCA_017565945.1	https://ftp.ncbi.nlm.nih.gov/genomes/all/GCA/017/565/945/GCA_017565945.1_ASM1756594v1
Klebsiella_pneumoniae_CCBH19868	GCA_017566015.1_ASM1756601v1	GCA_017566015.1	https://ftp.ncbi.nlm.nih.gov/genomes/all/GCA/017/566/015/GCA_017566015.1_ASM1756601v1
Klebsiella_pneumoniae_CCBH24080	GCA_002099165.1_ASM209916v1	GCA_002099165.1	https://ftp.ncbi.nlm.nih.gov/genomes/all/GCA/002/099/165/GCA_002099165.1_ASM209916v1
Klebsiella_pneumoniae_CCBH26464	GCA_016056105.1_ASM1605610v1	GCA_016056105.1	https://ftp.ncbi.nlm.nih.gov/genomes/all/GCA/016/056/105/GCA_016056105.1_ASM1605610v1
Klebsiella_pneumoniae_CCBH26671	GCA_016056195.1_ASM1605619v1	GCA_016056195.1	https://ftp.ncbi.nlm.nih.gov/genomes/all/GCA/016/056/195/GCA_016056195.1_ASM1605619v1
Klebsiella_pneumoniae_CCBH26672	GCA_016056175.1_ASM1605617v1	GCA_016056175.1	https://ftp.ncbi.nlm.nih.gov/genomes/all/GCA/016/056/175/GCA_016056175.1_ASM1605617v1
Klebsiella_pneumoniae_CCBH26782	GCA_016055995.1_ASM1605599v1	GCA_016055995.1	https://ftp.ncbi.nlm.nih.gov/genomes/all/GCA/016/055/995/GCA_016055995.1_ASM1605599v1
Klebsiella_pneumoniae_CCBH27152	GCA_016055935.1_ASM1605593v1	GCA_016055935.1	https://ftp.ncbi.nlm.nih.gov/genomes/all/GCA/016/055/935/GCA_016055935.1_ASM1605593v1
Klebsiella_pneumoniae_CCBH27165	GCA_016055895.1_ASM1605589v1	GCA_016055895.1	https://ftp.ncbi.nlm.nih.gov/genomes/all/GCA/016/055/895/GCA_016055895.1_ASM1605589v1
Klebsiella_pneumoniae_CCBH27355	GCA_016055795.1_ASM1605579v1	GCA_016055795.1	https://ftp.ncbi.nlm.nih.gov/genomes/all/GCA/016/055/795/GCA_016055795.1_ASM1605579v1
Klebsiella_pneumoniae_CCBH27361	GCA_016055755.1_ASM1605575v1	GCA_016055755.1	https://ftp.ncbi.nlm.nih.gov/genomes/all/GCA/016/055/755/GCA_016055755.1_ASM1605575v1
Klebsiella_pneumoniae_CCBH27421	GCA_016055695.1_ASM1605569v1	GCA_016055695.1	https://ftp.ncbi.nlm.nih.gov/genomes/all/GCA/016/055/695/GCA_016055695.1_ASM1605569v1
Klebsiella_pneumoniae_CCBH27524	GCA_016055655.1_ASM1605565v1	GCA_016055655.1	https://ftp.ncbi.nlm.nih.gov/genomes/all/GCA/016/055/655/GCA_016055655.1_ASM1605565v1
Klebsiella_pneumoniae_CCBH27526	GCA_016055635.1_ASM1605563v1	GCA_016055635.1	https://ftp.ncbi.nlm.nih.gov/genomes/all/GCA/016/055/635/GCA_016055635.1_ASM1605563v1
Klebsiella_pneumoniae_CCBH27543	GCA_015666685.1_ASM1566668v1	GCA_015666685.1	https://ftp.ncbi.nlm.nih.gov/genomes/all/GCA/015/666/685/GCA_015666685.1_ASM1566668v1
Klebsiella_pneumoniae_CCBH27548	GCA_016055575.1_ASM1605557v1	GCA_016055575.1	https://ftp.ncbi.nlm.nih.gov/genomes/all/GCA/016/055/575/GCA_016055575.1_ASM1605557v1
Klebsiella_pneumoniae_CCBH27582	GCA_016055605.1_ASM1605560v1	GCA_016055605.1	https://ftp.ncbi.nlm.nih.gov/genomes/all/GCA/016/055/605/GCA_016055605.1_ASM1605560v1
Klebsiella_pneumoniae_CCBH27735	GCA_016055445.1_ASM1605544v1	GCA_016055445.1	https://ftp.ncbi.nlm.nih.gov/genomes/all/GCA/016/055/445/GCA_016055445.1_ASM1605544v1
Klebsiella_pneumoniae_CCBH27755	GCA_016055435.1_ASM1605543v1	GCA_016055435.1	https://ftp.ncbi.nlm.nih.gov/genomes/all/GCA/016/055/435/GCA_016055435.1_ASM1605543v1
Klebsiella_pneumoniae_CCBH27760	GCA_016055395.1_ASM1605539v1	GCA_016055395.1	https://ftp.ncbi.nlm.nih.gov/genomes/all/GCA/016/055/395/GCA_016055395.1_ASM1605539v1
Klebsiella_pneumoniae_CCBH27856	GCA_016055345.1_ASM1605534v1	GCA_016055345.1	https://ftp.ncbi.nlm.nih.gov/genomes/all/GCA/016/055/345/GCA_016055345.1_ASM1605534v1
Klebsiella_pneumoniae_CCBH27859	GCA_016055305.1_ASM1605530v1	GCA_016055305.1	https://ftp.ncbi.nlm.nih.gov/genomes/all/GCA/016/055/305/GCA_016055305.1_ASM1605530v1
Klebsiella_pneumoniae_CCBH27869	GCA_015666615.1_ASM1566661v1	GCA_015666615.1	https://ftp.ncbi.nlm.nih.gov/genomes/all/GCA/015/666/615/GCA_015666615.1_ASM1566661v1
Klebsiella_pneumoniae_CCBH27907	GCA_016055275.1_ASM1605527v1	GCA_016055275.1	https://ftp.ncbi.nlm.nih.gov/genomes/all/GCA/016/055/275/GCA_016055275.1_ASM1605527v1
Klebsiella_pneumoniae_CCBH27953	GCA_016055235.1_ASM1605523v1	GCA_016055235.1	https://ftp.ncbi.nlm.nih.gov/genomes/all/GCA/016/055/235/GCA_016055235.1_ASM1605523v1
Klebsiella_pneumoniae_CCBH27980	GCA_015666585.1_ASM1566658v1	GCA_015666585.1	https://ftp.ncbi.nlm.nih.gov/genomes/all/GCA/015/666/585/GCA_015666585.1_ASM1566658v1
Klebsiella_pneumoniae_CCBH27981	GCA_015666405.1_ASM1566640v1	GCA_015666405.1	https://ftp.ncbi.nlm.nih.gov/genomes/all/GCA/015/666/405/GCA_015666405.1_ASM1566640v1
Klebsiella_pneumoniae_CCBH28026	GCA_016054995.1_ASM1605499v1	GCA_016054995.1	https://ftp.ncbi.nlm.nih.gov/genomes/all/GCA/016/054/995/GCA_016054995.1_ASM1605499v1
Klebsiella_pneumoniae_CCBH28206	GCA_015666525.1_ASM1566652v1	GCA_015666525.1	https://ftp.ncbi.nlm.nih.gov/genomes/all/GCA/015/666/525/GCA_015666525.1_ASM1566652v1
Klebsiella_pneumoniae_CCBH28217	GCA_016054935.1_ASM1605493v1	GCA_016054935.1	https://ftp.ncbi.nlm.nih.gov/genomes/all/GCA/016/054/935/GCA_016054935.1_ASM1605493v1
Klebsiella_pneumoniae_CCBH28298	GCA_015666445.1_ASM1566644v1	GCA_015666445.1	https://ftp.ncbi.nlm.nih.gov/genomes/all/GCA/015/666/445/GCA_015666445.1_ASM1566644v1
Klebsiella_pneumoniae_CCBH28380	GCA_015666395.1_ASM1566639v1	GCA_015666395.1	https://ftp.ncbi.nlm.nih.gov/genomes/all/GCA/015/666/395/GCA_015666395.1_ASM1566639v1
Klebsiella_pneumoniae_CCBH28734	GCA_015666415.1_ASM1566641v1	GCA_015666415.1	https://ftp.ncbi.nlm.nih.gov/genomes/all/GCA/015/666/415/GCA_015666415.1_ASM1566641v1
Klebsiella_pneumoniae_CCBH28835	GCA_016054825.1_ASM1605482v1	GCA_016054825.1	https://ftp.ncbi.nlm.nih.gov/genomes/all/GCA/016/054/825/GCA_016054825.1_ASM1605482v1
Klebsiella_pneumoniae_CCBH28960	GCA_015666325.1_ASM1566632v1	GCA_015666325.1	https://ftp.ncbi.nlm.nih.gov/genomes/all/GCA/015/666/325/GCA_015666325.1_ASM1566632v1
Klebsiella_pneumoniae_CCBH29060	GCA_015666295.1_ASM1566629v1	GCA_015666295.1	https://ftp.ncbi.nlm.nih.gov/genomes/all/GCA/015/666/295/GCA_015666295.1_ASM1566629v1
Klebsiella_pneumoniae_CCBH29113	GCA_016054805.1_ASM1605480v1	GCA_016054805.1	https://ftp.ncbi.nlm.nih.gov/genomes/all/GCA/016/054/805/GCA_016054805.1_ASM1605480v1
Klebsiella_pneumoniae_CCUG_69694	GCA_018271645.1_ASM1827164v1	GCA_018271645.1	https://ftp.ncbi.nlm.nih.gov/genomes/all/GCA/018/271/645/GCA_018271645.1_ASM1827164v1
Klebsiella_pneumoniae_CCUG_70742	GCA_003194285.1_ASM319428v1	GCA_003194285.1	https://ftp.ncbi.nlm.nih.gov/genomes/all/GCA/003/194/285/GCA_003194285.1_ASM319428v1
Klebsiella_pneumoniae_CDC_0106	GCA_003267985.1_ASM326798v1	GCA_003267985.1	https://ftp.ncbi.nlm.nih.gov/genomes/all/GCA/003/267/985/GCA_003267985.1_ASM326798v1
Klebsiella_pneumoniae_CDI231	GCA_019107685.1_ASM1910768v1	GCA_019107685.1	https://ftp.ncbi.nlm.nih.gov/genomes/all/GCA/019/107/685/GCA_019107685.1_ASM1910768v1
Klebsiella_pneumoniae_CDPH3020	GCA_000958975.1_matepair01	GCA_000958975.1	https://ftp.ncbi.nlm.nih.gov/genomes/all/GCA/000/958/975/GCA_000958975.1_matepair01
Klebsiella_pneumoniae_CDPH3707	GCA_000958955.1_matepair02	GCA_000958955.1	https://ftp.ncbi.nlm.nih.gov/genomes/all/GCA/000/958/955/GCA_000958955.1_matepair02
Klebsiella_pneumoniae_CDPH3823	GCA_000958945.1_matepair3	GCA_000958945.1	https://ftp.ncbi.nlm.nih.gov/genomes/all/GCA/000/958/945/GCA_000958945.1_matepair3
Klebsiella_pneumoniae_CDPH5262	GCA_000958965.1_matepair4	GCA_000958965.1	https://ftp.ncbi.nlm.nih.gov/genomes/all/GCA/000/958/965/GCA_000958965.1_matepair4
Klebsiella_pneumoniae_CF05	GCA_019683955.1_ASM1968395v1	GCA_019683955.1	https://ftp.ncbi.nlm.nih.gov/genomes/all/GCA/019/683/955/GCA_019683955.1_ASM1968395v1
Klebsiella_pneumoniae_CF10728	GCA_002751695.1_ASM275169v1	GCA_002751695.1	https://ftp.ncbi.nlm.nih.gov/genomes/all/GCA/002/751/695/GCA_002751695.1_ASM275169v1
Klebsiella_pneumoniae_CF119	GCA_002751475.1_ASM275147v1	GCA_002751475.1	https://ftp.ncbi.nlm.nih.gov/genomes/all/GCA/002/751/475/GCA_002751475.1_ASM275147v1
Klebsiella_pneumoniae_CF124	GCA_002751605.1_ASM275160v1	GCA_002751605.1	https://ftp.ncbi.nlm.nih.gov/genomes/all/GCA/002/751/605/GCA_002751605.1_ASM275160v1
Klebsiella_pneumoniae_CF125	GCA_002751595.1_ASM275159v1	GCA_002751595.1	https://ftp.ncbi.nlm.nih.gov/genomes/all/GCA/002/751/595/GCA_002751595.1_ASM275159v1
Klebsiella_pneumoniae_CF126	GCA_002751515.1_ASM275151v1	GCA_002751515.1	https://ftp.ncbi.nlm.nih.gov/genomes/all/GCA/002/751/515/GCA_002751515.1_ASM275151v1
Klebsiella_pneumoniae_CF127	GCA_002751525.1_ASM275152v1	GCA_002751525.1	https://ftp.ncbi.nlm.nih.gov/genomes/all/GCA/002/751/525/GCA_002751525.1_ASM275152v1
Klebsiella_pneumoniae_CF917	GCA_002751555.1_ASM275155v1	GCA_002751555.1	https://ftp.ncbi.nlm.nih.gov/genomes/all/GCA/002/751/555/GCA_002751555.1_ASM275155v1
Klebsiella_pneumoniae_CF934	GCA_002751615.1_ASM275161v1	GCA_002751615.1	https://ftp.ncbi.nlm.nih.gov/genomes/all/GCA/002/751/615/GCA_002751615.1_ASM275161v1
Klebsiella_pneumoniae_CF969	GCA_002751565.1_ASM275156v1	GCA_002751565.1	https://ftp.ncbi.nlm.nih.gov/genomes/all/GCA/002/751/565/GCA_002751565.1_ASM275156v1
Klebsiella_pneumoniae_CF987	GCA_002751645.1_ASM275164v1	GCA_002751645.1	https://ftp.ncbi.nlm.nih.gov/genomes/all/GCA/002/751/645/GCA_002751645.1_ASM275164v1
Klebsiella_pneumoniae_CFSAN044563	GCA_001720865.1_ASM172086v1	GCA_001720865.1	https://ftp.ncbi.nlm.nih.gov/genomes/all/GCA/001/720/865/GCA_001720865.1_ASM172086v1
Klebsiella_pneumoniae_CFSAN044564	GCA_001720845.1_ASM172084v1	GCA_001720845.1	https://ftp.ncbi.nlm.nih.gov/genomes/all/GCA/001/720/845/GCA_001720845.1_ASM172084v1
Klebsiella_pneumoniae_CFSAN044566	GCA_001720875.1_ASM172087v1	GCA_001720875.1	https://ftp.ncbi.nlm.nih.gov/genomes/all/GCA/001/720/875/GCA_001720875.1_ASM172087v1
Klebsiella_pneumoniae_CFSAN044568	GCA_001720805.1_ASM172080v1	GCA_001720805.1	https://ftp.ncbi.nlm.nih.gov/genomes/all/GCA/001/720/805/GCA_001720805.1_ASM172080v1
Klebsiella_pneumoniae_CFSAN044569	GCA_001720705.1_ASM172070v1	GCA_001720705.1	https://ftp.ncbi.nlm.nih.gov/genomes/all/GCA/001/720/705/GCA_001720705.1_ASM172070v1
Klebsiella_pneumoniae_CFSAN044570	GCA_001720755.1_ASM172075v1	GCA_001720755.1	https://ftp.ncbi.nlm.nih.gov/genomes/all/GCA/001/720/755/GCA_001720755.1_ASM172075v1
Klebsiella_pneumoniae_CFSAN044571	GCA_001720765.1_ASM172076v1	GCA_001720765.1	https://ftp.ncbi.nlm.nih.gov/genomes/all/GCA/001/720/765/GCA_001720765.1_ASM172076v1
Klebsiella_pneumoniae_CFSAN044572	GCA_001720815.1_ASM172081v1	GCA_001720815.1	https://ftp.ncbi.nlm.nih.gov/genomes/all/GCA/001/720/815/GCA_001720815.1_ASM172081v1
Klebsiella_pneumoniae_CFSAN044573	GCA_001720745.1_ASM172074v1	GCA_001720745.1	https://ftp.ncbi.nlm.nih.gov/genomes/all/GCA/001/720/745/GCA_001720745.1_ASM172074v1
Klebsiella_pneumoniae_CFSAN054111	GCA_003030145.1_ASM303014v1	GCA_003030145.1	https://ftp.ncbi.nlm.nih.gov/genomes/all/GCA/003/030/145/GCA_003030145.1_ASM303014v1
Klebsiella_pneumoniae_CFSAN059612	GCA_014840705.1_ASM1484070v1	GCA_014840705.1	https://ftp.ncbi.nlm.nih.gov/genomes/all/GCA/014/840/705/GCA_014840705.1_ASM1484070v1
Klebsiella_pneumoniae_CFSAN059622	GCA_014840635.1_ASM1484063v1	GCA_014840635.1	https://ftp.ncbi.nlm.nih.gov/genomes/all/GCA/014/840/635/GCA_014840635.1_ASM1484063v1
Klebsiella_pneumoniae_CFSAN059624	GCA_014840595.1_ASM1484059v1	GCA_014840595.1	https://ftp.ncbi.nlm.nih.gov/genomes/all/GCA/014/840/595/GCA_014840595.1_ASM1484059v1
Klebsiella_pneumoniae_CFSAN059626	GCA_014840645.1_ASM1484064v1	GCA_014840645.1	https://ftp.ncbi.nlm.nih.gov/genomes/all/GCA/014/840/645/GCA_014840645.1_ASM1484064v1
Klebsiella_pneumoniae_CFSAN059627	GCA_014840555.1_ASM1484055v1	GCA_014840555.1	https://ftp.ncbi.nlm.nih.gov/genomes/all/GCA/014/840/555/GCA_014840555.1_ASM1484055v1
Klebsiella_pneumoniae_CFSAN059628	GCA_014840575.1_ASM1484057v1	GCA_014840575.1	https://ftp.ncbi.nlm.nih.gov/genomes/all/GCA/014/840/575/GCA_014840575.1_ASM1484057v1
Klebsiella_pneumoniae_CFSAN059629	GCA_014840535.1_ASM1484053v1	GCA_014840535.1	https://ftp.ncbi.nlm.nih.gov/genomes/all/GCA/014/840/535/GCA_014840535.1_ASM1484053v1
Klebsiella_pneumoniae_CFSAN059631	GCA_014840495.1_ASM1484049v1	GCA_014840495.1	https://ftp.ncbi.nlm.nih.gov/genomes/all/GCA/014/840/495/GCA_014840495.1_ASM1484049v1
Klebsiella_pneumoniae_CFSAN059632	GCA_014840405.1_ASM1484040v1	GCA_014840405.1	https://ftp.ncbi.nlm.nih.gov/genomes/all/GCA/014/840/405/GCA_014840405.1_ASM1484040v1
Klebsiella_pneumoniae_CFSAN059634	GCA_014840435.1_ASM1484043v1	GCA_014840435.1	https://ftp.ncbi.nlm.nih.gov/genomes/all/GCA/014/840/435/GCA_014840435.1_ASM1484043v1
Klebsiella_pneumoniae_CFSAN059635	GCA_014840415.1_ASM1484041v1	GCA_014840415.1	https://ftp.ncbi.nlm.nih.gov/genomes/all/GCA/014/840/415/GCA_014840415.1_ASM1484041v1
Klebsiella_pneumoniae_CFSAN059637	GCA_014946945.1_ASM1494694v1	GCA_014946945.1	https://ftp.ncbi.nlm.nih.gov/genomes/all/GCA/014/946/945/GCA_014946945.1_ASM1494694v1
Klebsiella_pneumoniae_CFSAN059638	GCA_014840475.1_ASM1484047v1	GCA_014840475.1	https://ftp.ncbi.nlm.nih.gov/genomes/all/GCA/014/840/475/GCA_014840475.1_ASM1484047v1
Klebsiella_pneumoniae_CFSAN059639	GCA_014840395.1_ASM1484039v1	GCA_014840395.1	https://ftp.ncbi.nlm.nih.gov/genomes/all/GCA/014/840/395/GCA_014840395.1_ASM1484039v1
Klebsiella_pneumoniae_CFSAN059640	GCA_014840315.1_ASM1484031v1	GCA_014840315.1	https://ftp.ncbi.nlm.nih.gov/genomes/all/GCA/014/840/315/GCA_014840315.1_ASM1484031v1
Klebsiella_pneumoniae_CFSAN059641	GCA_014946925.1_ASM1494692v1	GCA_014946925.1	https://ftp.ncbi.nlm.nih.gov/genomes/all/GCA/014/946/925/GCA_014946925.1_ASM1494692v1
Klebsiella_pneumoniae_CFSAN059643	GCA_014840345.1_ASM1484034v1	GCA_014840345.1	https://ftp.ncbi.nlm.nih.gov/genomes/all/GCA/014/840/345/GCA_014840345.1_ASM1484034v1
Klebsiella_pneumoniae_CFSAN059645	GCA_014840305.1_ASM1484030v1	GCA_014840305.1	https://ftp.ncbi.nlm.nih.gov/genomes/all/GCA/014/840/305/GCA_014840305.1_ASM1484030v1
Klebsiella_pneumoniae_CFSAN059646	GCA_014840245.1_ASM1484024v1	GCA_014840245.1	https://ftp.ncbi.nlm.nih.gov/genomes/all/GCA/014/840/245/GCA_014840245.1_ASM1484024v1
Klebsiella_pneumoniae_CGX2	GCA_017939425.1_ASM1793942v1	GCA_017939425.1	https://ftp.ncbi.nlm.nih.gov/genomes/all/GCA/017/939/425/GCA_017939425.1_ASM1793942v1
Klebsiella_pneumoniae_CHAS	GCA_009856915.1_ASM985691v1	GCA_009856915.1	https://ftp.ncbi.nlm.nih.gov/genomes/all/GCA/009/856/915/GCA_009856915.1_ASM985691v1
Klebsiella_pneumoniae_CHS100	GCA_001031145.1_Kleb_pneu_CHS100_V1	GCA_001031145.1	https://ftp.ncbi.nlm.nih.gov/genomes/all/GCA/001/031/145/GCA_001031145.1_Kleb_pneu_CHS100_V1
Klebsiella_pneumoniae_CHS101	GCA_001031155.1_Kleb_pneu_CHS101_V1	GCA_001031155.1	https://ftp.ncbi.nlm.nih.gov/genomes/all/GCA/001/031/155/GCA_001031155.1_Kleb_pneu_CHS101_V1
Klebsiella_pneumoniae_CHS102	GCA_001031175.1_Kleb_pneu_CHS102_V1	GCA_001031175.1	https://ftp.ncbi.nlm.nih.gov/genomes/all/GCA/001/031/175/GCA_001031175.1_Kleb_pneu_CHS102_V1
Klebsiella_pneumoniae_CHS103	GCA_001186025.1_Kleb_pneu_CHS103_V1	GCA_001186025.1	https://ftp.ncbi.nlm.nih.gov/genomes/all/GCA/001/186/025/GCA_001186025.1_Kleb_pneu_CHS103_V1
Klebsiella_pneumoniae_CHS104	GCA_001031185.1_Kleb_pneu_CHS104_V1	GCA_001031185.1	https://ftp.ncbi.nlm.nih.gov/genomes/all/GCA/001/031/185/GCA_001031185.1_Kleb_pneu_CHS104_V1
Klebsiella_pneumoniae_CHS105	GCA_001031225.1_Kleb_pneu_CHS105_V1	GCA_001031225.1	https://ftp.ncbi.nlm.nih.gov/genomes/all/GCA/001/031/225/GCA_001031225.1_Kleb_pneu_CHS105_V1
Klebsiella_pneumoniae_CHS106	GCA_001031235.1_Kleb_pneu_CHS106_V1	GCA_001031235.1	https://ftp.ncbi.nlm.nih.gov/genomes/all/GCA/001/031/235/GCA_001031235.1_Kleb_pneu_CHS106_V1
Klebsiella_pneumoniae_CHS108	GCA_001186005.1_Kleb_pneu_CHS108_V1	GCA_001186005.1	https://ftp.ncbi.nlm.nih.gov/genomes/all/GCA/001/186/005/GCA_001186005.1_Kleb_pneu_CHS108_V1
Klebsiella_pneumoniae_CHS109	GCA_001031265.1_Kleb_pneu_CHS109_V1	GCA_001031265.1	https://ftp.ncbi.nlm.nih.gov/genomes/all/GCA/001/031/265/GCA_001031265.1_Kleb_pneu_CHS109_V1
Klebsiella_pneumoniae_CHS110	GCA_001031305.1_Kleb_pneu_CHS110_V1	GCA_001031305.1	https://ftp.ncbi.nlm.nih.gov/genomes/all/GCA/001/031/305/GCA_001031305.1_Kleb_pneu_CHS110_V1
Klebsiella_pneumoniae_CHS111	GCA_001031315.1_Kleb_pneu_CHS111_V1	GCA_001031315.1	https://ftp.ncbi.nlm.nih.gov/genomes/all/GCA/001/031/315/GCA_001031315.1_Kleb_pneu_CHS111_V1
Klebsiella_pneumoniae_CHS113	GCA_001031345.1_Kleb_pneu_CHS113_V1	GCA_001031345.1	https://ftp.ncbi.nlm.nih.gov/genomes/all/GCA/001/031/345/GCA_001031345.1_Kleb_pneu_CHS113_V1
Klebsiella_pneumoniae_CHS114	GCA_001031385.1_Kleb_pneu_CHS114_V1	GCA_001031385.1	https://ftp.ncbi.nlm.nih.gov/genomes/all/GCA/001/031/385/GCA_001031385.1_Kleb_pneu_CHS114_V1
Klebsiella_pneumoniae_CHS115	GCA_001031395.1_Kleb_pneu_CHS115_V1	GCA_001031395.1	https://ftp.ncbi.nlm.nih.gov/genomes/all/GCA/001/031/395/GCA_001031395.1_Kleb_pneu_CHS115_V1
Klebsiella_pneumoniae_CHS116	GCA_001031405.1_Kleb_pneu_CHS116_V1	GCA_001031405.1	https://ftp.ncbi.nlm.nih.gov/genomes/all/GCA/001/031/405/GCA_001031405.1_Kleb_pneu_CHS116_V1
Klebsiella_pneumoniae_CHS117	GCA_001031415.1_Kleb_pneu_CHS117_V1	GCA_001031415.1	https://ftp.ncbi.nlm.nih.gov/genomes/all/GCA/001/031/415/GCA_001031415.1_Kleb_pneu_CHS117_V1
Klebsiella_pneumoniae_CHS118	GCA_001031465.1_Kleb_pneu_CHS118_V1	GCA_001031465.1	https://ftp.ncbi.nlm.nih.gov/genomes/all/GCA/001/031/465/GCA_001031465.1_Kleb_pneu_CHS118_V1
Klebsiella_pneumoniae_CHS119	GCA_001185985.1_Kleb_pneu_CHS119_V1	GCA_001185985.1	https://ftp.ncbi.nlm.nih.gov/genomes/all/GCA/001/185/985/GCA_001185985.1_Kleb_pneu_CHS119_V1
Klebsiella_pneumoniae_CHS120	GCA_001185955.1_Kleb_pneu_CHS120_V1	GCA_001185955.1	https://ftp.ncbi.nlm.nih.gov/genomes/all/GCA/001/185/955/GCA_001185955.1_Kleb_pneu_CHS120_V1
Klebsiella_pneumoniae_CHS121	GCA_001031475.1_Kleb_pneu_CHS121_V1	GCA_001031475.1	https://ftp.ncbi.nlm.nih.gov/genomes/all/GCA/001/031/475/GCA_001031475.1_Kleb_pneu_CHS121_V1
Klebsiella_pneumoniae_CHS122	GCA_001031485.1_Kleb_pneu_CHS122_V1	GCA_001031485.1	https://ftp.ncbi.nlm.nih.gov/genomes/all/GCA/001/031/485/GCA_001031485.1_Kleb_pneu_CHS122_V1
Klebsiella_pneumoniae_CHS123	GCA_001031515.1_Kleb_pneu_CHS123_V1	GCA_001031515.1	https://ftp.ncbi.nlm.nih.gov/genomes/all/GCA/001/031/515/GCA_001031515.1_Kleb_pneu_CHS123_V1
Klebsiella_pneumoniae_CHS124	GCA_001185945.1_Kleb_pneu_CHS124_V1	GCA_001185945.1	https://ftp.ncbi.nlm.nih.gov/genomes/all/GCA/001/185/945/GCA_001185945.1_Kleb_pneu_CHS124_V1
Klebsiella_pneumoniae_CHS125	GCA_001031555.1_Kleb_pneu_CHS125_V1	GCA_001031555.1	https://ftp.ncbi.nlm.nih.gov/genomes/all/GCA/001/031/555/GCA_001031555.1_Kleb_pneu_CHS125_V1
Klebsiella_pneumoniae_CHS126	GCA_001031545.1_Kleb_pneu_CHS126_V1	GCA_001031545.1	https://ftp.ncbi.nlm.nih.gov/genomes/all/GCA/001/031/545/GCA_001031545.1_Kleb_pneu_CHS126_V1
Klebsiella_pneumoniae_CHS127	GCA_001031565.1_Kleb_pneu_CHS127_V1	GCA_001031565.1	https://ftp.ncbi.nlm.nih.gov/genomes/all/GCA/001/031/565/GCA_001031565.1_Kleb_pneu_CHS127_V1
Klebsiella_pneumoniae_CHS128	GCA_001031595.1_Kleb_pneu_CHS128_V1	GCA_001031595.1	https://ftp.ncbi.nlm.nih.gov/genomes/all/GCA/001/031/595/GCA_001031595.1_Kleb_pneu_CHS128_V1
Klebsiella_pneumoniae_CHS129	GCA_001031625.1_Kleb_pneu_CHS129_V1	GCA_001031625.1	https://ftp.ncbi.nlm.nih.gov/genomes/all/GCA/001/031/625/GCA_001031625.1_Kleb_pneu_CHS129_V1
Klebsiella_pneumoniae_CHS130	GCA_001185925.1_Kleb_pneu_CHS130_V1	GCA_001185925.1	https://ftp.ncbi.nlm.nih.gov/genomes/all/GCA/001/185/925/GCA_001185925.1_Kleb_pneu_CHS130_V1
Klebsiella_pneumoniae_CHS131	GCA_001031635.1_Kleb_pneu_CHS131_V1	GCA_001031635.1	https://ftp.ncbi.nlm.nih.gov/genomes/all/GCA/001/031/635/GCA_001031635.1_Kleb_pneu_CHS131_V1
Klebsiella_pneumoniae_CHS132	GCA_001031645.1_Kleb_pneu_CHS132_V1	GCA_001031645.1	https://ftp.ncbi.nlm.nih.gov/genomes/all/GCA/001/031/645/GCA_001031645.1_Kleb_pneu_CHS132_V1
Klebsiella_pneumoniae_CHS133	GCA_001031675.1_Kleb_pneu_CHS133_V1	GCA_001031675.1	https://ftp.ncbi.nlm.nih.gov/genomes/all/GCA/001/031/675/GCA_001031675.1_Kleb_pneu_CHS133_V1
Klebsiella_pneumoniae_CHS134	GCA_001031705.1_Kleb_pneu_CHS134_V1	GCA_001031705.1	https://ftp.ncbi.nlm.nih.gov/genomes/all/GCA/001/031/705/GCA_001031705.1_Kleb_pneu_CHS134_V1
Klebsiella_pneumoniae_CHS135	GCA_001031715.1_Kleb_pneu_CHS135_V1	GCA_001031715.1	https://ftp.ncbi.nlm.nih.gov/genomes/all/GCA/001/031/715/GCA_001031715.1_Kleb_pneu_CHS135_V1
Klebsiella_pneumoniae_CHS136	GCA_001185915.1_Kleb_pneu_CHS136_V1	GCA_001185915.1	https://ftp.ncbi.nlm.nih.gov/genomes/all/GCA/001/185/915/GCA_001185915.1_Kleb_pneu_CHS136_V1
Klebsiella_pneumoniae_CHS137	GCA_001031725.1_Kleb_pneu_CHS137_V1	GCA_001031725.1	https://ftp.ncbi.nlm.nih.gov/genomes/all/GCA/001/031/725/GCA_001031725.1_Kleb_pneu_CHS137_V1
Klebsiella_pneumoniae_CHS138	GCA_001031745.1_Kleb_pneu_CHS138_V1	GCA_001031745.1	https://ftp.ncbi.nlm.nih.gov/genomes/all/GCA/001/031/745/GCA_001031745.1_Kleb_pneu_CHS138_V1
Klebsiella_pneumoniae_CHS139	GCA_001031785.1_Kleb_pneu_CHS139_V1	GCA_001031785.1	https://ftp.ncbi.nlm.nih.gov/genomes/all/GCA/001/031/785/GCA_001031785.1_Kleb_pneu_CHS139_V1
Klebsiella_pneumoniae_CHS141	GCA_001031805.1_Kleb_pneu_CHS141_V1	GCA_001031805.1	https://ftp.ncbi.nlm.nih.gov/genomes/all/GCA/001/031/805/GCA_001031805.1_Kleb_pneu_CHS141_V1
Klebsiella_pneumoniae_CHS142	GCA_001031825.1_Kleb_pneu_CHS142_V1	GCA_001031825.1	https://ftp.ncbi.nlm.nih.gov/genomes/all/GCA/001/031/825/GCA_001031825.1_Kleb_pneu_CHS142_V1
Klebsiella_pneumoniae_CHS146	GCA_001031895.1_Kleb_pneu_CHS146_V1	GCA_001031895.1	https://ftp.ncbi.nlm.nih.gov/genomes/all/GCA/001/031/895/GCA_001031895.1_Kleb_pneu_CHS146_V1
Klebsiella_pneumoniae_CHS147	GCA_001031905.1_Kleb_pneu_CHS147_V1	GCA_001031905.1	https://ftp.ncbi.nlm.nih.gov/genomes/all/GCA/001/031/905/GCA_001031905.1_Kleb_pneu_CHS147_V1
Klebsiella_pneumoniae_CHS149	GCA_001031965.1_Kleb_pneu_CHS149_V1	GCA_001031965.1	https://ftp.ncbi.nlm.nih.gov/genomes/all/GCA/001/031/965/GCA_001031965.1_Kleb_pneu_CHS149_V1
Klebsiella_pneumoniae_CHS150	GCA_001031955.1_Kleb_pneu_CHS150_V1	GCA_001031955.1	https://ftp.ncbi.nlm.nih.gov/genomes/all/GCA/001/031/955/GCA_001031955.1_Kleb_pneu_CHS150_V1
Klebsiella_pneumoniae_CHS152	GCA_001032025.1_Kleb_pneu_CHS152_V1	GCA_001032025.1	https://ftp.ncbi.nlm.nih.gov/genomes/all/GCA/001/032/025/GCA_001032025.1_Kleb_pneu_CHS152_V1
Klebsiella_pneumoniae_CHS153	GCA_001030715.1_Kleb_oxyt_CHS153_V1	GCA_001030715.1	https://ftp.ncbi.nlm.nih.gov/genomes/all/GCA/001/030/715/GCA_001030715.1_Kleb_oxyt_CHS153_V1
Klebsiella_pneumoniae_CHS154	GCA_001032035.1_Kleb_pneu_CHS154_V1	GCA_001032035.1	https://ftp.ncbi.nlm.nih.gov/genomes/all/GCA/001/032/035/GCA_001032035.1_Kleb_pneu_CHS154_V1
Klebsiella_pneumoniae_CHS155	GCA_001032045.1_Kleb_pneu_CHS155_V1	GCA_001032045.1	https://ftp.ncbi.nlm.nih.gov/genomes/all/GCA/001/032/045/GCA_001032045.1_Kleb_pneu_CHS155_V1
Klebsiella_pneumoniae_CHS156	GCA_001032075.1_Kleb_pneu_CHS156_V1	GCA_001032075.1	https://ftp.ncbi.nlm.nih.gov/genomes/all/GCA/001/032/075/GCA_001032075.1_Kleb_pneu_CHS156_V1
Klebsiella_pneumoniae_CHS157	GCA_001032105.1_Kleb_pneu_CHS157_V1	GCA_001032105.1	https://ftp.ncbi.nlm.nih.gov/genomes/all/GCA/001/032/105/GCA_001032105.1_Kleb_pneu_CHS157_V1
Klebsiella_pneumoniae_CHS158	GCA_001032115.1_Kleb_pneu_CHS158_V1	GCA_001032115.1	https://ftp.ncbi.nlm.nih.gov/genomes/all/GCA/001/032/115/GCA_001032115.1_Kleb_pneu_CHS158_V1
Klebsiella_pneumoniae_CHS160	GCA_001032145.1_Kleb_pneu_CHS160_V1	GCA_001032145.1	https://ftp.ncbi.nlm.nih.gov/genomes/all/GCA/001/032/145/GCA_001032145.1_Kleb_pneu_CHS160_V1
Klebsiella_pneumoniae_CHS161	GCA_001032185.1_Kleb_pneu_CHS161_V1	GCA_001032185.1	https://ftp.ncbi.nlm.nih.gov/genomes/all/GCA/001/032/185/GCA_001032185.1_Kleb_pneu_CHS161_V1
Klebsiella_pneumoniae_CHS163	GCA_001032195.1_Kleb_pneu_CHS163_V1	GCA_001032195.1	https://ftp.ncbi.nlm.nih.gov/genomes/all/GCA/001/032/195/GCA_001032195.1_Kleb_pneu_CHS163_V1
Klebsiella_pneumoniae_CHS164	GCA_001032225.1_Kleb_pneu_CHS164_V1	GCA_001032225.1	https://ftp.ncbi.nlm.nih.gov/genomes/all/GCA/001/032/225/GCA_001032225.1_Kleb_pneu_CHS164_V1
Klebsiella_pneumoniae_CHS165	GCA_001032265.1_Kleb_pneu_CHS165_V1	GCA_001032265.1	https://ftp.ncbi.nlm.nih.gov/genomes/all/GCA/001/032/265/GCA_001032265.1_Kleb_pneu_CHS165_V1
Klebsiella_pneumoniae_CHS166	GCA_001032275.1_Kleb_pneu_CHS166_V1	GCA_001032275.1	https://ftp.ncbi.nlm.nih.gov/genomes/all/GCA/001/032/275/GCA_001032275.1_Kleb_pneu_CHS166_V1
Klebsiella_pneumoniae_CHS167	GCA_001032285.1_Kleb_pneu_CHS167_V1	GCA_001032285.1	https://ftp.ncbi.nlm.nih.gov/genomes/all/GCA/001/032/285/GCA_001032285.1_Kleb_pneu_CHS167_V1
Klebsiella_pneumoniae_CHS168	GCA_001032305.1_Kleb_pneu_CHS168_V1	GCA_001032305.1	https://ftp.ncbi.nlm.nih.gov/genomes/all/GCA/001/032/305/GCA_001032305.1_Kleb_pneu_CHS168_V1
Klebsiella_pneumoniae_CHS170	GCA_001032355.1_Kleb_pneu_CHS170_V1	GCA_001032355.1	https://ftp.ncbi.nlm.nih.gov/genomes/all/GCA/001/032/355/GCA_001032355.1_Kleb_pneu_CHS170_V1
Klebsiella_pneumoniae_CHS171	GCA_001185895.1_Kleb_pneu_CHS171_V1	GCA_001185895.1	https://ftp.ncbi.nlm.nih.gov/genomes/all/GCA/001/185/895/GCA_001185895.1_Kleb_pneu_CHS171_V1
Klebsiella_pneumoniae_CHS172	GCA_001032365.1_Kleb_pneu_CHS172_V1	GCA_001032365.1	https://ftp.ncbi.nlm.nih.gov/genomes/all/GCA/001/032/365/GCA_001032365.1_Kleb_pneu_CHS172_V1
Klebsiella_pneumoniae_CHS173	GCA_001032375.1_Kleb_pneu_CHS173_V1	GCA_001032375.1	https://ftp.ncbi.nlm.nih.gov/genomes/all/GCA/001/032/375/GCA_001032375.1_Kleb_pneu_CHS173_V1
Klebsiella_pneumoniae_CHS175	GCA_001185865.1_Kleb_pneu_CHS175_V1	GCA_001185865.1	https://ftp.ncbi.nlm.nih.gov/genomes/all/GCA/001/185/865/GCA_001185865.1_Kleb_pneu_CHS175_V1
Klebsiella_pneumoniae_CHS176	GCA_001032435.1_Kleb_pneu_CHS176_V1	GCA_001032435.1	https://ftp.ncbi.nlm.nih.gov/genomes/all/GCA/001/032/435/GCA_001032435.1_Kleb_pneu_CHS176_V1
Klebsiella_pneumoniae_CHS177	GCA_001032445.1_Kleb_pneu_CHS177_V1	GCA_001032445.1	https://ftp.ncbi.nlm.nih.gov/genomes/all/GCA/001/032/445/GCA_001032445.1_Kleb_pneu_CHS177_V1
Klebsiella_pneumoniae_CHS178	GCA_001185835.1_Kleb_pneu_CHS178_V1	GCA_001185835.1	https://ftp.ncbi.nlm.nih.gov/genomes/all/GCA/001/185/835/GCA_001185835.1_Kleb_pneu_CHS178_V1
Klebsiella_pneumoniae_CHS179	GCA_001032455.1_Kleb_pneu_CHS179_V1	GCA_001032455.1	https://ftp.ncbi.nlm.nih.gov/genomes/all/GCA/001/032/455/GCA_001032455.1_Kleb_pneu_CHS179_V1
Klebsiella_pneumoniae_CHS181	GCA_001032505.1_Kleb_pneu_CHS181_V1	GCA_001032505.1	https://ftp.ncbi.nlm.nih.gov/genomes/all/GCA/001/032/505/GCA_001032505.1_Kleb_pneu_CHS181_V1
Klebsiella_pneumoniae_CHS183	GCA_001032535.1_Kleb_pneu_CHS183_V1	GCA_001032535.1	https://ftp.ncbi.nlm.nih.gov/genomes/all/GCA/001/032/535/GCA_001032535.1_Kleb_pneu_CHS183_V1
Klebsiella_pneumoniae_CHS184	GCA_001032545.1_Kleb_pneu_CHS184_V1	GCA_001032545.1	https://ftp.ncbi.nlm.nih.gov/genomes/all/GCA/001/032/545/GCA_001032545.1_Kleb_pneu_CHS184_V1
Klebsiella_pneumoniae_CHS185	GCA_001032585.1_Kleb_pneu_CHS185_V1	GCA_001032585.1	https://ftp.ncbi.nlm.nih.gov/genomes/all/GCA/001/032/585/GCA_001032585.1_Kleb_pneu_CHS185_V1
Klebsiella_pneumoniae_CHS186	GCA_001032605.1_Kleb_pneu_CHS186_V1	GCA_001032605.1	https://ftp.ncbi.nlm.nih.gov/genomes/all/GCA/001/032/605/GCA_001032605.1_Kleb_pneu_CHS186_V1
Klebsiella_pneumoniae_CHS187	GCA_001185825.1_Kleb_pneu_CHS187_V1	GCA_001185825.1	https://ftp.ncbi.nlm.nih.gov/genomes/all/GCA/001/185/825/GCA_001185825.1_Kleb_pneu_CHS187_V1
Klebsiella_pneumoniae_CHS189	GCA_001032615.1_Kleb_pneu_CHS189_V1	GCA_001032615.1	https://ftp.ncbi.nlm.nih.gov/genomes/all/GCA/001/032/615/GCA_001032615.1_Kleb_pneu_CHS189_V1
Klebsiella_pneumoniae_CHS191	GCA_001032625.1_Kleb_pneu_CHS191_V1	GCA_001032625.1	https://ftp.ncbi.nlm.nih.gov/genomes/all/GCA/001/032/625/GCA_001032625.1_Kleb_pneu_CHS191_V1
Klebsiella_pneumoniae_CHS192	GCA_001032665.1_Kleb_pneu_CHS192_V1	GCA_001032665.1	https://ftp.ncbi.nlm.nih.gov/genomes/all/GCA/001/032/665/GCA_001032665.1_Kleb_pneu_CHS192_V1
Klebsiella_pneumoniae_CHS195	GCA_001032695.1_Kleb_pneu_CHS195_V1	GCA_001032695.1	https://ftp.ncbi.nlm.nih.gov/genomes/all/GCA/001/032/695/GCA_001032695.1_Kleb_pneu_CHS195_V1
Klebsiella_pneumoniae_CHS196	GCA_001185775.1_Kleb_pneu_CHS196_V1	GCA_001185775.1	https://ftp.ncbi.nlm.nih.gov/genomes/all/GCA/001/185/775/GCA_001185775.1_Kleb_pneu_CHS196_V1
Klebsiella_pneumoniae_CHS197	GCA_001032705.1_Kleb_pneu_CHS197_V1	GCA_001032705.1	https://ftp.ncbi.nlm.nih.gov/genomes/all/GCA/001/032/705/GCA_001032705.1_Kleb_pneu_CHS197_V1
Klebsiella_pneumoniae_CHS198	GCA_001185765.1_Kleb_pneu_CHS198_V1	GCA_001185765.1	https://ftp.ncbi.nlm.nih.gov/genomes/all/GCA/001/185/765/GCA_001185765.1_Kleb_pneu_CHS198_V1
Klebsiella_pneumoniae_CHS200	GCA_001032765.1_Kleb_pneu_CHS200_V1	GCA_001032765.1	https://ftp.ncbi.nlm.nih.gov/genomes/all/GCA/001/032/765/GCA_001032765.1_Kleb_pneu_CHS200_V1
Klebsiella_pneumoniae_CHS202	GCA_001032795.1_Kleb_pneu_CHS202_V1	GCA_001032795.1	https://ftp.ncbi.nlm.nih.gov/genomes/all/GCA/001/032/795/GCA_001032795.1_Kleb_pneu_CHS202_V1
Klebsiella_pneumoniae_CHS205	GCA_001032815.1_Kleb_pneu_CHS205_V1	GCA_001032815.1	https://ftp.ncbi.nlm.nih.gov/genomes/all/GCA/001/032/815/GCA_001032815.1_Kleb_pneu_CHS205_V1
Klebsiella_pneumoniae_CHS207	GCA_001032855.1_Kleb_pneu_CHS207_V1	GCA_001032855.1	https://ftp.ncbi.nlm.nih.gov/genomes/all/GCA/001/032/855/GCA_001032855.1_Kleb_pneu_CHS207_V1
Klebsiella_pneumoniae_CHS208	GCA_001032875.1_Kleb_pneu_CHS208_V1	GCA_001032875.1	https://ftp.ncbi.nlm.nih.gov/genomes/all/GCA/001/032/875/GCA_001032875.1_Kleb_pneu_CHS208_V1
Klebsiella_pneumoniae_CHS209	GCA_001032895.1_Kleb_pneu_CHS209_V1	GCA_001032895.1	https://ftp.ncbi.nlm.nih.gov/genomes/all/GCA/001/032/895/GCA_001032895.1_Kleb_pneu_CHS209_V1
Klebsiella_pneumoniae_CHS210	GCA_001032925.1_Kleb_pneu_CHS210_V1	GCA_001032925.1	https://ftp.ncbi.nlm.nih.gov/genomes/all/GCA/001/032/925/GCA_001032925.1_Kleb_pneu_CHS210_V1
Klebsiella_pneumoniae_CHS211	GCA_001032935.1_Kleb_pneu_CHS211_V1	GCA_001032935.1	https://ftp.ncbi.nlm.nih.gov/genomes/all/GCA/001/032/935/GCA_001032935.1_Kleb_pneu_CHS211_V1
Klebsiella_pneumoniae_CHS212	GCA_001185755.1_Kleb_pneu_CHS212_V1	GCA_001185755.1	https://ftp.ncbi.nlm.nih.gov/genomes/all/GCA/001/185/755/GCA_001185755.1_Kleb_pneu_CHS212_V1
Klebsiella_pneumoniae_CHS213	GCA_001032965.1_Kleb_pneu_CHS213_V1	GCA_001032965.1	https://ftp.ncbi.nlm.nih.gov/genomes/all/GCA/001/032/965/GCA_001032965.1_Kleb_pneu_CHS213_V1
Klebsiella_pneumoniae_CHS217	GCA_001033045.1_Kleb_pneu_CHS217_V1	GCA_001033045.1	https://ftp.ncbi.nlm.nih.gov/genomes/all/GCA/001/033/045/GCA_001033045.1_Kleb_pneu_CHS217_V1
Klebsiella_pneumoniae_CHS220	GCA_001033095.1_Kleb_pneu_CHS220_V1	GCA_001033095.1	https://ftp.ncbi.nlm.nih.gov/genomes/all/GCA/001/033/095/GCA_001033095.1_Kleb_pneu_CHS220_V1
Klebsiella_pneumoniae_CHS221	GCA_001033125.1_Kleb_pneu_CHS221_V1	GCA_001033125.1	https://ftp.ncbi.nlm.nih.gov/genomes/all/GCA/001/033/125/GCA_001033125.1_Kleb_pneu_CHS221_V1
Klebsiella_pneumoniae_CHS222	GCA_001030745.1_Kleb_oxyt_CHS222_V1	GCA_001030745.1	https://ftp.ncbi.nlm.nih.gov/genomes/all/GCA/001/030/745/GCA_001030745.1_Kleb_oxyt_CHS222_V1
Klebsiella_pneumoniae_CHS223	GCA_001033135.1_Kleb_pneu_CHS223_V1	GCA_001033135.1	https://ftp.ncbi.nlm.nih.gov/genomes/all/GCA/001/033/135/GCA_001033135.1_Kleb_pneu_CHS223_V1
Klebsiella_pneumoniae_CHS224	GCA_001033165.1_Kleb_pneu_CHS224_V1	GCA_001033165.1	https://ftp.ncbi.nlm.nih.gov/genomes/all/GCA/001/033/165/GCA_001033165.1_Kleb_pneu_CHS224_V1
Klebsiella_pneumoniae_CHS225	GCA_001033175.1_Kleb_pneu_CHS225_V1	GCA_001033175.1	https://ftp.ncbi.nlm.nih.gov/genomes/all/GCA/001/033/175/GCA_001033175.1_Kleb_pneu_CHS225_V1
Klebsiella_pneumoniae_CHS226	GCA_001033205.1_Kleb_pneu_CHS226_V1	GCA_001033205.1	https://ftp.ncbi.nlm.nih.gov/genomes/all/GCA/001/033/205/GCA_001033205.1_Kleb_pneu_CHS226_V1
Klebsiella_pneumoniae_CHS228	GCA_001033215.1_Kleb_pneu_CHS228_V1	GCA_001033215.1	https://ftp.ncbi.nlm.nih.gov/genomes/all/GCA/001/033/215/GCA_001033215.1_Kleb_pneu_CHS228_V1
Klebsiella_pneumoniae_CHS229	GCA_001033245.1_Kleb_pneu_CHS229_V1	GCA_001033245.1	https://ftp.ncbi.nlm.nih.gov/genomes/all/GCA/001/033/245/GCA_001033245.1_Kleb_pneu_CHS229_V1
Klebsiella_pneumoniae_CHS231	GCA_001033285.1_Kleb_pneu_CHS231_V1	GCA_001033285.1	https://ftp.ncbi.nlm.nih.gov/genomes/all/GCA/001/033/285/GCA_001033285.1_Kleb_pneu_CHS231_V1
Klebsiella_pneumoniae_CHS232	GCA_001033295.1_Kleb_pneu_CHS232_V1	GCA_001033295.1	https://ftp.ncbi.nlm.nih.gov/genomes/all/GCA/001/033/295/GCA_001033295.1_Kleb_pneu_CHS232_V1
Klebsiella_pneumoniae_CHS234	GCA_001033305.1_Kleb_pneu_CHS234_V1	GCA_001033305.1	https://ftp.ncbi.nlm.nih.gov/genomes/all/GCA/001/033/305/GCA_001033305.1_Kleb_pneu_CHS234_V1
Klebsiella_pneumoniae_CHS235	GCA_001033335.1_Kleb_pneu_CHS235_V1	GCA_001033335.1	https://ftp.ncbi.nlm.nih.gov/genomes/all/GCA/001/033/335/GCA_001033335.1_Kleb_pneu_CHS235_V1
Klebsiella_pneumoniae_CHS236	GCA_001033365.1_Kleb_pneu_CHS236_V1	GCA_001033365.1	https://ftp.ncbi.nlm.nih.gov/genomes/all/GCA/001/033/365/GCA_001033365.1_Kleb_pneu_CHS236_V1
Klebsiella_pneumoniae_CHS237	GCA_001033375.1_Kleb_pneu_CHS237_V1	GCA_001033375.1	https://ftp.ncbi.nlm.nih.gov/genomes/all/GCA/001/033/375/GCA_001033375.1_Kleb_pneu_CHS237_V1
Klebsiella_pneumoniae_CHS238	GCA_001185745.1_Kleb_pneu_CHS238_V1	GCA_001185745.1	https://ftp.ncbi.nlm.nih.gov/genomes/all/GCA/001/185/745/GCA_001185745.1_Kleb_pneu_CHS238_V1
Klebsiella_pneumoniae_CHS239	GCA_001185695.1_Kleb_pneu_CHS239_V1	GCA_001185695.1	https://ftp.ncbi.nlm.nih.gov/genomes/all/GCA/001/185/695/GCA_001185695.1_Kleb_pneu_CHS239_V1
Klebsiella_pneumoniae_CHS240	GCA_001185675.1_Kleb_pneu_CHS240_V1	GCA_001185675.1	https://ftp.ncbi.nlm.nih.gov/genomes/all/GCA/001/185/675/GCA_001185675.1_Kleb_pneu_CHS240_V1
Klebsiella_pneumoniae_CHS241	GCA_002153085.1_ASM215308v1	GCA_002153085.1	https://ftp.ncbi.nlm.nih.gov/genomes/all/GCA/002/153/085/GCA_002153085.1_ASM215308v1
Klebsiella_pneumoniae_CHS242	GCA_002152395.1_ASM215239v1	GCA_002152395.1	https://ftp.ncbi.nlm.nih.gov/genomes/all/GCA/002/152/395/GCA_002152395.1_ASM215239v1
Klebsiella_pneumoniae_CHS81	GCA_001030795.1_Kleb_pneu_CHS81_V1	GCA_001030795.1	https://ftp.ncbi.nlm.nih.gov/genomes/all/GCA/001/030/795/GCA_001030795.1_Kleb_pneu_CHS81_V1
Klebsiella_pneumoniae_CHS82	GCA_001030825.1_Kleb_pneu_CHS82_V1	GCA_001030825.1	https://ftp.ncbi.nlm.nih.gov/genomes/all/GCA/001/030/825/GCA_001030825.1_Kleb_pneu_CHS82_V1
Klebsiella_pneumoniae_CHS83	GCA_001030835.1_Kleb_pneu_CHS83_V1	GCA_001030835.1	https://ftp.ncbi.nlm.nih.gov/genomes/all/GCA/001/030/835/GCA_001030835.1_Kleb_pneu_CHS83_V1
Klebsiella_pneumoniae_CHS84	GCA_001030845.1_Kleb_pneu_CHS84_V1	GCA_001030845.1	https://ftp.ncbi.nlm.nih.gov/genomes/all/GCA/001/030/845/GCA_001030845.1_Kleb_pneu_CHS84_V1
Klebsiella_pneumoniae_CHS85	GCA_001030875.1_Kleb_pneu_CHS85_V1	GCA_001030875.1	https://ftp.ncbi.nlm.nih.gov/genomes/all/GCA/001/030/875/GCA_001030875.1_Kleb_pneu_CHS85_V1
Klebsiella_pneumoniae_CHS86	GCA_001186065.1_Kleb_pneu_CHS86_V1	GCA_001186065.1	https://ftp.ncbi.nlm.nih.gov/genomes/all/GCA/001/186/065/GCA_001186065.1_Kleb_pneu_CHS86_V1
Klebsiella_pneumoniae_CHS87	GCA_001186035.1_Kleb_pneu_CHS87_V1	GCA_001186035.1	https://ftp.ncbi.nlm.nih.gov/genomes/all/GCA/001/186/035/GCA_001186035.1_Kleb_pneu_CHS87_V1
Klebsiella_pneumoniae_CHS88	GCA_001030905.1_Kleb_pneu_CHS88_V1	GCA_001030905.1	https://ftp.ncbi.nlm.nih.gov/genomes/all/GCA/001/030/905/GCA_001030905.1_Kleb_pneu_CHS88_V1
Klebsiella_pneumoniae_CHS89	GCA_001030915.1_Kleb_pneu_CHS89_V1	GCA_001030915.1	https://ftp.ncbi.nlm.nih.gov/genomes/all/GCA/001/030/915/GCA_001030915.1_Kleb_pneu_CHS89_V1
Klebsiella_pneumoniae_CHS90	GCA_001030935.1_Kleb_pneu_CHS90_V1	GCA_001030935.1	https://ftp.ncbi.nlm.nih.gov/genomes/all/GCA/001/030/935/GCA_001030935.1_Kleb_pneu_CHS90_V1
Klebsiella_pneumoniae_CHS92	GCA_001030985.1_Kleb_pneu_CHS92_V1	GCA_001030985.1	https://ftp.ncbi.nlm.nih.gov/genomes/all/GCA/001/030/985/GCA_001030985.1_Kleb_pneu_CHS92_V1
Klebsiella_pneumoniae_CHS93	GCA_001030995.1_Kleb_pneu_CHS93_V1	GCA_001030995.1	https://ftp.ncbi.nlm.nih.gov/genomes/all/GCA/001/030/995/GCA_001030995.1_Kleb_pneu_CHS93_V1
Klebsiella_pneumoniae_CHS94	GCA_001031015.1_Kleb_pneu_CHS94_V1	GCA_001031015.1	https://ftp.ncbi.nlm.nih.gov/genomes/all/GCA/001/031/015/GCA_001031015.1_Kleb_pneu_CHS94_V1
Klebsiella_pneumoniae_CHS95	GCA_001031025.1_Kleb_pneu_CHS95_V1	GCA_001031025.1	https://ftp.ncbi.nlm.nih.gov/genomes/all/GCA/001/031/025/GCA_001031025.1_Kleb_pneu_CHS95_V1
Klebsiella_pneumoniae_CHS96	GCA_001031065.1_Kleb_pneu_CHS96_V1	GCA_001031065.1	https://ftp.ncbi.nlm.nih.gov/genomes/all/GCA/001/031/065/GCA_001031065.1_Kleb_pneu_CHS96_V1
Klebsiella_pneumoniae_CHS97	GCA_001031075.1_Kleb_pneu_CHS97_V1	GCA_001031075.1	https://ftp.ncbi.nlm.nih.gov/genomes/all/GCA/001/031/075/GCA_001031075.1_Kleb_pneu_CHS97_V1
Klebsiella_pneumoniae_CHS99	GCA_001031105.1_Kleb_pneu_CHS99_V1	GCA_001031105.1	https://ftp.ncbi.nlm.nih.gov/genomes/all/GCA/001/031/105/GCA_001031105.1_Kleb_pneu_CHS99_V1
Klebsiella_pneumoniae_CHS_02	GCA_000693135.1_Kleb_pneu_CHS_02_V1	GCA_000693135.1	https://ftp.ncbi.nlm.nih.gov/genomes/all/GCA/000/693/135/GCA_000693135.1_Kleb_pneu_CHS_02_V1
Klebsiella_pneumoniae_CHS_03	GCA_000693155.1_Kleb_pneu_CHS_03_V1	GCA_000693155.1	https://ftp.ncbi.nlm.nih.gov/genomes/all/GCA/000/693/155/GCA_000693155.1_Kleb_pneu_CHS_03_V1
Klebsiella_pneumoniae_CHS_05	GCA_000693175.1_Kleb_pneu_CHS_05_V1	GCA_000693175.1	https://ftp.ncbi.nlm.nih.gov/genomes/all/GCA/000/693/175/GCA_000693175.1_Kleb_pneu_CHS_05_V1
Klebsiella_pneumoniae_CHS_06	GCA_000693195.1_Kleb_pneu_CHS_06_V1	GCA_000693195.1	https://ftp.ncbi.nlm.nih.gov/genomes/all/GCA/000/693/195/GCA_000693195.1_Kleb_pneu_CHS_06_V1
Klebsiella_pneumoniae_CHS_07	GCA_000693215.1_Kleb_pneu_CHS_07_V1	GCA_000693215.1	https://ftp.ncbi.nlm.nih.gov/genomes/all/GCA/000/693/215/GCA_000693215.1_Kleb_pneu_CHS_07_V1
Klebsiella_pneumoniae_CHS_09	GCA_000693235.1_Kleb_pneu_CHS_09_V1	GCA_000693235.1	https://ftp.ncbi.nlm.nih.gov/genomes/all/GCA/000/693/235/GCA_000693235.1_Kleb_pneu_CHS_09_V1
Klebsiella_pneumoniae_CHS_11	GCA_000693255.1_Kleb_pneu_CHS_11_V1	GCA_000693255.1	https://ftp.ncbi.nlm.nih.gov/genomes/all/GCA/000/693/255/GCA_000693255.1_Kleb_pneu_CHS_11_V1
Klebsiella_pneumoniae_CHS_12	GCA_000693275.1_Kleb_pneu_CHS_12_V1	GCA_000693275.1	https://ftp.ncbi.nlm.nih.gov/genomes/all/GCA/000/693/275/GCA_000693275.1_Kleb_pneu_CHS_12_V1
Klebsiella_pneumoniae_CHS_13	GCA_000693295.1_Kleb_pneu_CHS_13_V1	GCA_000693295.1	https://ftp.ncbi.nlm.nih.gov/genomes/all/GCA/000/693/295/GCA_000693295.1_Kleb_pneu_CHS_13_V1
Klebsiella_pneumoniae_CHS_14	GCA_000693315.1_Kleb_pneu_CHS_14_V1	GCA_000693315.1	https://ftp.ncbi.nlm.nih.gov/genomes/all/GCA/000/693/315/GCA_000693315.1_Kleb_pneu_CHS_14_V1
Klebsiella_pneumoniae_CHS_16	GCA_000688555.1_Kleb_pneu_CHS_16_V1	GCA_000688555.1	https://ftp.ncbi.nlm.nih.gov/genomes/all/GCA/000/688/555/GCA_000688555.1_Kleb_pneu_CHS_16_V1
Klebsiella_pneumoniae_CHS_17	GCA_000693335.1_Kleb_pneu_CHS_17_V1	GCA_000693335.1	https://ftp.ncbi.nlm.nih.gov/genomes/all/GCA/000/693/335/GCA_000693335.1_Kleb_pneu_CHS_17_V1
Klebsiella_pneumoniae_CHS_18	GCA_000693355.1_Kleb_pneu_CHS_18_V1	GCA_000693355.1	https://ftp.ncbi.nlm.nih.gov/genomes/all/GCA/000/693/355/GCA_000693355.1_Kleb_pneu_CHS_18_V1
Klebsiella_pneumoniae_CHS_19	GCA_000693375.1_Kleb_pneu_CHS_19_V1	GCA_000693375.1	https://ftp.ncbi.nlm.nih.gov/genomes/all/GCA/000/693/375/GCA_000693375.1_Kleb_pneu_CHS_19_V1
Klebsiella_pneumoniae_CHS_20	GCA_000693395.1_Kleb_pneu_CHS_20_V1	GCA_000693395.1	https://ftp.ncbi.nlm.nih.gov/genomes/all/GCA/000/693/395/GCA_000693395.1_Kleb_pneu_CHS_20_V1
Klebsiella_pneumoniae_CHS_22	GCA_000693415.1_Kleb_pneu_CHS_22_V1	GCA_000693415.1	https://ftp.ncbi.nlm.nih.gov/genomes/all/GCA/000/693/415/GCA_000693415.1_Kleb_pneu_CHS_22_V1
Klebsiella_pneumoniae_CHS_23	GCA_000693435.1_Kleb_pneu_CHS_23_V1	GCA_000693435.1	https://ftp.ncbi.nlm.nih.gov/genomes/all/GCA/000/693/435/GCA_000693435.1_Kleb_pneu_CHS_23_V1
Klebsiella_pneumoniae_CHS_24	GCA_000693455.1_Kleb_pneu_CHS_24_V1	GCA_000693455.1	https://ftp.ncbi.nlm.nih.gov/genomes/all/GCA/000/693/455/GCA_000693455.1_Kleb_pneu_CHS_24_V1
Klebsiella_pneumoniae_CHS_26	GCA_000693495.1_Kleb_pneu_CHS_26_V1	GCA_000693495.1	https://ftp.ncbi.nlm.nih.gov/genomes/all/GCA/000/693/495/GCA_000693495.1_Kleb_pneu_CHS_26_V1
Klebsiella_pneumoniae_CHS_27	GCA_000693515.1_Kleb_pneu_CHS_27_V1	GCA_000693515.1	https://ftp.ncbi.nlm.nih.gov/genomes/all/GCA/000/693/515/GCA_000693515.1_Kleb_pneu_CHS_27_V1
Klebsiella_pneumoniae_CHS_28	GCA_000693535.1_Kleb_pneu_CHS_28_V1	GCA_000693535.1	https://ftp.ncbi.nlm.nih.gov/genomes/all/GCA/000/693/535/GCA_000693535.1_Kleb_pneu_CHS_28_V1
Klebsiella_pneumoniae_CHS_29	GCA_000693555.1_Kleb_pneu_CHS_29_V1	GCA_000693555.1	https://ftp.ncbi.nlm.nih.gov/genomes/all/GCA/000/693/555/GCA_000693555.1_Kleb_pneu_CHS_29_V1
Klebsiella_pneumoniae_CHS_30	GCA_000693575.1_Kleb_pneu_CHS_30_V1	GCA_000693575.1	https://ftp.ncbi.nlm.nih.gov/genomes/all/GCA/000/693/575/GCA_000693575.1_Kleb_pneu_CHS_30_V1
Klebsiella_pneumoniae_CHS_32	GCA_000693615.1_Kleb_pneu_CHS_32_V1	GCA_000693615.1	https://ftp.ncbi.nlm.nih.gov/genomes/all/GCA/000/693/615/GCA_000693615.1_Kleb_pneu_CHS_32_V1
Klebsiella_pneumoniae_CHS_33	GCA_000693635.1_Kleb_pneu_CHS_33_V1	GCA_000693635.1	https://ftp.ncbi.nlm.nih.gov/genomes/all/GCA/000/693/635/GCA_000693635.1_Kleb_pneu_CHS_33_V1
Klebsiella_pneumoniae_CHS_34	GCA_000693655.1_Kleb_pneu_CHS_34_V1	GCA_000693655.1	https://ftp.ncbi.nlm.nih.gov/genomes/all/GCA/000/693/655/GCA_000693655.1_Kleb_pneu_CHS_34_V1
Klebsiella_pneumoniae_CHS_35	GCA_000693675.1_Kleb_pneu_CHS_35_V1	GCA_000693675.1	https://ftp.ncbi.nlm.nih.gov/genomes/all/GCA/000/693/675/GCA_000693675.1_Kleb_pneu_CHS_35_V1
Klebsiella_pneumoniae_CHS_36	GCA_000693695.1_Kleb_pneu_CHS_36_V1	GCA_000693695.1	https://ftp.ncbi.nlm.nih.gov/genomes/all/GCA/000/693/695/GCA_000693695.1_Kleb_pneu_CHS_36_V1
Klebsiella_pneumoniae_CHS_37	GCA_000693715.1_Kleb_pneu_CHS_37_V1	GCA_000693715.1	https://ftp.ncbi.nlm.nih.gov/genomes/all/GCA/000/693/715/GCA_000693715.1_Kleb_pneu_CHS_37_V1
Klebsiella_pneumoniae_CHS_39	GCA_000693755.1_Kleb_pneu_CHS_39_V1	GCA_000693755.1	https://ftp.ncbi.nlm.nih.gov/genomes/all/GCA/000/693/755/GCA_000693755.1_Kleb_pneu_CHS_39_V1
Klebsiella_pneumoniae_CHS_40	GCA_000693775.1_Kleb_pneu_CHS_40_V1	GCA_000693775.1	https://ftp.ncbi.nlm.nih.gov/genomes/all/GCA/000/693/775/GCA_000693775.1_Kleb_pneu_CHS_40_V1
Klebsiella_pneumoniae_CHS_41	GCA_000693795.1_Kleb_pneu_CHS_41_V1	GCA_000693795.1	https://ftp.ncbi.nlm.nih.gov/genomes/all/GCA/000/693/795/GCA_000693795.1_Kleb_pneu_CHS_41_V1
Klebsiella_pneumoniae_CHS_42	GCA_000633775.1_Kleb_pneu_CHS_42_V1	GCA_000633775.1	https://ftp.ncbi.nlm.nih.gov/genomes/all/GCA/000/633/775/GCA_000633775.1_Kleb_pneu_CHS_42_V1
Klebsiella_pneumoniae_CHS_44	GCA_000693835.1_Kleb_pneu_CHS_44_V1	GCA_000693835.1	https://ftp.ncbi.nlm.nih.gov/genomes/all/GCA/000/693/835/GCA_000693835.1_Kleb_pneu_CHS_44_V1
Klebsiella_pneumoniae_CHS_45	GCA_000693855.1_Kleb_pneu_CHS_45_V1	GCA_000693855.1	https://ftp.ncbi.nlm.nih.gov/genomes/all/GCA/000/693/855/GCA_000693855.1_Kleb_pneu_CHS_45_V1
Klebsiella_pneumoniae_CHS_46	GCA_000693875.1_Kleb_pneu_CHS_46_V1	GCA_000693875.1	https://ftp.ncbi.nlm.nih.gov/genomes/all/GCA/000/693/875/GCA_000693875.1_Kleb_pneu_CHS_46_V1
Klebsiella_pneumoniae_CHS_50	GCA_000693935.1_Kleb_pneu_CHS_50_V1	GCA_000693935.1	https://ftp.ncbi.nlm.nih.gov/genomes/all/GCA/000/693/935/GCA_000693935.1_Kleb_pneu_CHS_50_V1
Klebsiella_pneumoniae_CHS_51	GCA_000693955.1_Kleb_pneu_CHS_51_V1	GCA_000693955.1	https://ftp.ncbi.nlm.nih.gov/genomes/all/GCA/000/693/955/GCA_000693955.1_Kleb_pneu_CHS_51_V1
Klebsiella_pneumoniae_CHS_52	GCA_000693975.1_Kleb_pneu_CHS_52_V1	GCA_000693975.1	https://ftp.ncbi.nlm.nih.gov/genomes/all/GCA/000/693/975/GCA_000693975.1_Kleb_pneu_CHS_52_V1
Klebsiella_pneumoniae_CHS_53	GCA_000693995.1_Kleb_pneu_CHS_53_V1	GCA_000693995.1	https://ftp.ncbi.nlm.nih.gov/genomes/all/GCA/000/693/995/GCA_000693995.1_Kleb_pneu_CHS_53_V1
Klebsiella_pneumoniae_CHS_54	GCA_000694015.1_Kleb_pneu_CHS_54_V1	GCA_000694015.1	https://ftp.ncbi.nlm.nih.gov/genomes/all/GCA/000/694/015/GCA_000694015.1_Kleb_pneu_CHS_54_V1
Klebsiella_pneumoniae_CHS_55	GCA_000694035.1_Kleb_pneu_CHS_55_V1	GCA_000694035.1	https://ftp.ncbi.nlm.nih.gov/genomes/all/GCA/000/694/035/GCA_000694035.1_Kleb_pneu_CHS_55_V1
Klebsiella_pneumoniae_CHS_57	GCA_000694075.1_Kleb_pneu_CHS_57_V1	GCA_000694075.1	https://ftp.ncbi.nlm.nih.gov/genomes/all/GCA/000/694/075/GCA_000694075.1_Kleb_pneu_CHS_57_V1
Klebsiella_pneumoniae_CHS_58	GCA_000694095.1_Kleb_pneu_CHS_58_V1	GCA_000694095.1	https://ftp.ncbi.nlm.nih.gov/genomes/all/GCA/000/694/095/GCA_000694095.1_Kleb_pneu_CHS_58_V1
Klebsiella_pneumoniae_CHS_59	GCA_000694115.1_Kleb_pneu_CHS_59_V1	GCA_000694115.1	https://ftp.ncbi.nlm.nih.gov/genomes/all/GCA/000/694/115/GCA_000694115.1_Kleb_pneu_CHS_59_V1
Klebsiella_pneumoniae_CHS_61	GCA_000694135.1_Kleb_pneu_CHS_61_V1	GCA_000694135.1	https://ftp.ncbi.nlm.nih.gov/genomes/all/GCA/000/694/135/GCA_000694135.1_Kleb_pneu_CHS_61_V1
Klebsiella_pneumoniae_CHS_62	GCA_000694155.1_Kleb_pneu_CHS_62_V1	GCA_000694155.1	https://ftp.ncbi.nlm.nih.gov/genomes/all/GCA/000/694/155/GCA_000694155.1_Kleb_pneu_CHS_62_V1
Klebsiella_pneumoniae_CHS_63	GCA_000694175.1_Kleb_pneu_CHS_63_V1	GCA_000694175.1	https://ftp.ncbi.nlm.nih.gov/genomes/all/GCA/000/694/175/GCA_000694175.1_Kleb_pneu_CHS_63_V1
Klebsiella_pneumoniae_CHS_64	GCA_000694195.1_Kleb_pneu_CHS_64_V1	GCA_000694195.1	https://ftp.ncbi.nlm.nih.gov/genomes/all/GCA/000/694/195/GCA_000694195.1_Kleb_pneu_CHS_64_V1
Klebsiella_pneumoniae_CHS_65	GCA_000694215.1_Kleb_pneu_CHS_65_V1	GCA_000694215.1	https://ftp.ncbi.nlm.nih.gov/genomes/all/GCA/000/694/215/GCA_000694215.1_Kleb_pneu_CHS_65_V1
Klebsiella_pneumoniae_CHS_66	GCA_000694235.1_Kleb_pneu_CHS_66_V1	GCA_000694235.1	https://ftp.ncbi.nlm.nih.gov/genomes/all/GCA/000/694/235/GCA_000694235.1_Kleb_pneu_CHS_66_V1
Klebsiella_pneumoniae_CHS_67	GCA_000694255.1_Kleb_pneu_CHS_67_V1	GCA_000694255.1	https://ftp.ncbi.nlm.nih.gov/genomes/all/GCA/000/694/255/GCA_000694255.1_Kleb_pneu_CHS_67_V1
Klebsiella_pneumoniae_CHS_70	GCA_000694275.1_Kleb_pneu_CHS_70_V1	GCA_000694275.1	https://ftp.ncbi.nlm.nih.gov/genomes/all/GCA/000/694/275/GCA_000694275.1_Kleb_pneu_CHS_70_V1
Klebsiella_pneumoniae_CHS_71	GCA_000694295.1_Kleb_pneu_CHS_71_V1	GCA_000694295.1	https://ftp.ncbi.nlm.nih.gov/genomes/all/GCA/000/694/295/GCA_000694295.1_Kleb_pneu_CHS_71_V1
Klebsiella_pneumoniae_CHS_72	GCA_000694315.1_Kleb_pneu_CHS_72_V1	GCA_000694315.1	https://ftp.ncbi.nlm.nih.gov/genomes/all/GCA/000/694/315/GCA_000694315.1_Kleb_pneu_CHS_72_V1
Klebsiella_pneumoniae_CHS_73	GCA_000694335.1_Kleb_pneu_CHS_73_V1	GCA_000694335.1	https://ftp.ncbi.nlm.nih.gov/genomes/all/GCA/000/694/335/GCA_000694335.1_Kleb_pneu_CHS_73_V1
Klebsiella_pneumoniae_CHS_74	GCA_000694355.1_Kleb_pneu_CHS_74_V1	GCA_000694355.1	https://ftp.ncbi.nlm.nih.gov/genomes/all/GCA/000/694/355/GCA_000694355.1_Kleb_pneu_CHS_74_V1
Klebsiella_pneumoniae_CHS_76	GCA_000694395.1_Kleb_pneu_CHS_76_V1	GCA_000694395.1	https://ftp.ncbi.nlm.nih.gov/genomes/all/GCA/000/694/395/GCA_000694395.1_Kleb_pneu_CHS_76_V1
Klebsiella_pneumoniae_CHS_80	GCA_000694415.1_Kleb_pneu_CHS_80_V1	GCA_000694415.1	https://ftp.ncbi.nlm.nih.gov/genomes/all/GCA/000/694/415/GCA_000694415.1_Kleb_pneu_CHS_80_V1
Klebsiella_pneumoniae_CIV-4	GCA_002166955.1_ASM216695v1	GCA_002166955.1	https://ftp.ncbi.nlm.nih.gov/genomes/all/GCA/002/166/955/GCA_002166955.1_ASM216695v1
Klebsiella_pneumoniae_CL3213	GCA_009901985.1_ASM990198v1	GCA_009901985.1	https://ftp.ncbi.nlm.nih.gov/genomes/all/GCA/009/901/985/GCA_009901985.1_ASM990198v1
Klebsiella_pneumoniae_CMC_VB13923	GCA_001875535.1_ASM187553v1	GCA_001875535.1	https://ftp.ncbi.nlm.nih.gov/genomes/all/GCA/001/875/535/GCA_001875535.1_ASM187553v1
Klebsiella_pneumoniae_CMC_VB34444	GCA_001891185.1_ASM189118v1	GCA_001891185.1	https://ftp.ncbi.nlm.nih.gov/genomes/all/GCA/001/891/185/GCA_001891185.1_ASM189118v1
Klebsiella_pneumoniae_CMC_VB35168	GCA_001875525.1_ASM187552v1	GCA_001875525.1	https://ftp.ncbi.nlm.nih.gov/genomes/all/GCA/001/875/525/GCA_001875525.1_ASM187552v1
Klebsiella_pneumoniae_CMC_VB4175	GCA_001870615.1_ASM187061v1	GCA_001870615.1	https://ftp.ncbi.nlm.nih.gov/genomes/all/GCA/001/870/615/GCA_001870615.1_ASM187061v1
Klebsiella_pneumoniae_CMC_VB5505	GCA_001875545.1_ASM187554v1	GCA_001875545.1	https://ftp.ncbi.nlm.nih.gov/genomes/all/GCA/001/875/545/GCA_001875545.1_ASM187554v1
Klebsiella_pneumoniae_CMC_VB6753	GCA_001742865.1_ASM174286v1	GCA_001742865.1	https://ftp.ncbi.nlm.nih.gov/genomes/all/GCA/001/742/865/GCA_001742865.1_ASM174286v1
Klebsiella_pneumoniae_CN1	GCA_001952875.1_ASM195287v1	GCA_001952875.1	https://ftp.ncbi.nlm.nih.gov/genomes/all/GCA/001/952/875/GCA_001952875.1_ASM195287v1
Klebsiella_pneumoniae_COL-Kpn100	GCA_002854175.1_ASM285417v1	GCA_002854175.1	https://ftp.ncbi.nlm.nih.gov/genomes/all/GCA/002/854/175/GCA_002854175.1_ASM285417v1
Klebsiella_pneumoniae_COL-Kpn101	GCA_002854895.1_ASM285489v1	GCA_002854895.1	https://ftp.ncbi.nlm.nih.gov/genomes/all/GCA/002/854/895/GCA_002854895.1_ASM285489v1
Klebsiella_pneumoniae_COL-Kpn107	GCA_002854035.1_ASM285403v1	GCA_002854035.1	https://ftp.ncbi.nlm.nih.gov/genomes/all/GCA/002/854/035/GCA_002854035.1_ASM285403v1
Klebsiella_pneumoniae_COL-Kpn108	GCA_002854085.1_ASM285408v1	GCA_002854085.1	https://ftp.ncbi.nlm.nih.gov/genomes/all/GCA/002/854/085/GCA_002854085.1_ASM285408v1
Klebsiella_pneumoniae_COL-Kpn111	GCA_002853955.1_ASM285395v1	GCA_002853955.1	https://ftp.ncbi.nlm.nih.gov/genomes/all/GCA/002/853/955/GCA_002853955.1_ASM285395v1
Klebsiella_pneumoniae_COL-Kpn125	GCA_002853735.1_ASM285373v1	GCA_002853735.1	https://ftp.ncbi.nlm.nih.gov/genomes/all/GCA/002/853/735/GCA_002853735.1_ASM285373v1
Klebsiella_pneumoniae_COL-Kpn14	GCA_002851175.1_ASM285117v1	GCA_002851175.1	https://ftp.ncbi.nlm.nih.gov/genomes/all/GCA/002/851/175/GCA_002851175.1_ASM285117v1
Klebsiella_pneumoniae_COL-Kpn22	GCA_002851515.1_ASM285151v1	GCA_002851515.1	https://ftp.ncbi.nlm.nih.gov/genomes/all/GCA/002/851/515/GCA_002851515.1_ASM285151v1
Klebsiella_pneumoniae_COL-Kpn24	GCA_002851495.1_ASM285149v1	GCA_002851495.1	https://ftp.ncbi.nlm.nih.gov/genomes/all/GCA/002/851/495/GCA_002851495.1_ASM285149v1
Klebsiella_pneumoniae_COL-Kpn35	GCA_002851435.1_ASM285143v1	GCA_002851435.1	https://ftp.ncbi.nlm.nih.gov/genomes/all/GCA/002/851/435/GCA_002851435.1_ASM285143v1
Klebsiella_pneumoniae_COL-Kpn38	GCA_002851375.1_ASM285137v1	GCA_002851375.1	https://ftp.ncbi.nlm.nih.gov/genomes/all/GCA/002/851/375/GCA_002851375.1_ASM285137v1
Klebsiella_pneumoniae_COL-Kpn39	GCA_002850875.1_ASM285087v1	GCA_002850875.1	https://ftp.ncbi.nlm.nih.gov/genomes/all/GCA/002/850/875/GCA_002850875.1_ASM285087v1
Klebsiella_pneumoniae_COL-Kpn43	GCA_002851345.1_ASM285134v1	GCA_002851345.1	https://ftp.ncbi.nlm.nih.gov/genomes/all/GCA/002/851/345/GCA_002851345.1_ASM285134v1
Klebsiella_pneumoniae_COL-Kpn50	GCA_002854655.1_ASM285465v1	GCA_002854655.1	https://ftp.ncbi.nlm.nih.gov/genomes/all/GCA/002/854/655/GCA_002854655.1_ASM285465v1
Klebsiella_pneumoniae_COL-Kpn51	GCA_002854695.1_ASM285469v1	GCA_002854695.1	https://ftp.ncbi.nlm.nih.gov/genomes/all/GCA/002/854/695/GCA_002854695.1_ASM285469v1
Klebsiella_pneumoniae_COL-Kpn52	GCA_002854675.1_ASM285467v1	GCA_002854675.1	https://ftp.ncbi.nlm.nih.gov/genomes/all/GCA/002/854/675/GCA_002854675.1_ASM285467v1
Klebsiella_pneumoniae_COL-Kpn53	GCA_002855395.1_ASM285539v1	GCA_002855395.1	https://ftp.ncbi.nlm.nih.gov/genomes/all/GCA/002/855/395/GCA_002855395.1_ASM285539v1
Klebsiella_pneumoniae_COL-Kpn55	GCA_002854715.1_ASM285471v1	GCA_002854715.1	https://ftp.ncbi.nlm.nih.gov/genomes/all/GCA/002/854/715/GCA_002854715.1_ASM285471v1
Klebsiella_pneumoniae_COL-Kpn56	GCA_002855315.1_ASM285531v1	GCA_002855315.1	https://ftp.ncbi.nlm.nih.gov/genomes/all/GCA/002/855/315/GCA_002855315.1_ASM285531v1
Klebsiella_pneumoniae_COL-Kpn64	GCA_002854515.1_ASM285451v1	GCA_002854515.1	https://ftp.ncbi.nlm.nih.gov/genomes/all/GCA/002/854/515/GCA_002854515.1_ASM285451v1
Klebsiella_pneumoniae_COL-Kpn73	GCA_002855175.1_ASM285517v1	GCA_002855175.1	https://ftp.ncbi.nlm.nih.gov/genomes/all/GCA/002/855/175/GCA_002855175.1_ASM285517v1
Klebsiella_pneumoniae_COL-Kpn88	GCA_002855045.1_ASM285504v1	GCA_002855045.1	https://ftp.ncbi.nlm.nih.gov/genomes/all/GCA/002/855/045/GCA_002855045.1_ASM285504v1
Klebsiella_pneumoniae_COL-Kpn89	GCA_002854235.1_ASM285423v1	GCA_002854235.1	https://ftp.ncbi.nlm.nih.gov/genomes/all/GCA/002/854/235/GCA_002854235.1_ASM285423v1
Klebsiella_pneumoniae_COL-Kpn98	GCA_002854935.1_ASM285493v1	GCA_002854935.1	https://ftp.ncbi.nlm.nih.gov/genomes/all/GCA/002/854/935/GCA_002854935.1_ASM285493v1
Klebsiella_pneumoniae_COL-Kpn99	GCA_002854915.1_ASM285491v1	GCA_002854915.1	https://ftp.ncbi.nlm.nih.gov/genomes/all/GCA/002/854/915/GCA_002854915.1_ASM285491v1
Klebsiella_pneumoniae_COL17	GCA_014490685.2_ASM1449068v2	GCA_014490685.2	https://ftp.ncbi.nlm.nih.gov/genomes/all/GCA/014/490/685/GCA_014490685.2_ASM1449068v2
Klebsiella_pneumoniae_CPE7	GCA_015356355.1_ASM1535635v1	GCA_015356355.1	https://ftp.ncbi.nlm.nih.gov/genomes/all/GCA/015/356/355/GCA_015356355.1_ASM1535635v1
Klebsiella_pneumoniae_CPKp171210	GCA_009760795.1_ASM976079v1	GCA_009760795.1	https://ftp.ncbi.nlm.nih.gov/genomes/all/GCA/009/760/795/GCA_009760795.1_ASM976079v1
Klebsiella_pneumoniae_CPKp1825	GCA_009757235.1_ASM975723v1	GCA_009757235.1	https://ftp.ncbi.nlm.nih.gov/genomes/all/GCA/009/757/235/GCA_009757235.1_ASM975723v1
Klebsiella_pneumoniae_CR12	GCA_009982975.1_ASM998297v1	GCA_009982975.1	https://ftp.ncbi.nlm.nih.gov/genomes/all/GCA/009/982/975/GCA_009982975.1_ASM998297v1
Klebsiella_pneumoniae_CR14	GCA_001952915.1_ASM195291v1	GCA_001952915.1	https://ftp.ncbi.nlm.nih.gov/genomes/all/GCA/001/952/915/GCA_001952915.1_ASM195291v1
Klebsiella_pneumoniae_CR5	GCA_004208865.1_ASM420886v1	GCA_004208865.1	https://ftp.ncbi.nlm.nih.gov/genomes/all/GCA/004/208/865/GCA_004208865.1_ASM420886v1
Klebsiella_pneumoniae_CRE04	GCA_003401525.1_ASM340152v1	GCA_003401525.1	https://ftp.ncbi.nlm.nih.gov/genomes/all/GCA/003/401/525/GCA_003401525.1_ASM340152v1
Klebsiella_pneumoniae_CRE07	GCA_003401505.1_ASM340150v1	GCA_003401505.1	https://ftp.ncbi.nlm.nih.gov/genomes/all/GCA/003/401/505/GCA_003401505.1_ASM340150v1
Klebsiella_pneumoniae_CRE1075	GCA_018107795.1_ASM1810779v1	GCA_018107795.1	https://ftp.ncbi.nlm.nih.gov/genomes/all/GCA/018/107/795/GCA_018107795.1_ASM1810779v1
Klebsiella_pneumoniae_CRE12	GCA_003401015.1_ASM340101v1	GCA_003401015.1	https://ftp.ncbi.nlm.nih.gov/genomes/all/GCA/003/401/015/GCA_003401015.1_ASM340101v1
Klebsiella_pneumoniae_CRE1583	GCA_018108285.1_ASM1810828v1	GCA_018108285.1	https://ftp.ncbi.nlm.nih.gov/genomes/all/GCA/018/108/285/GCA_018108285.1_ASM1810828v1
Klebsiella_pneumoniae_CRE2013	GCA_018108345.1_ASM1810834v1	GCA_018108345.1	https://ftp.ncbi.nlm.nih.gov/genomes/all/GCA/018/108/345/GCA_018108345.1_ASM1810834v1
Klebsiella_pneumoniae_CRE21	GCA_003400895.1_ASM340089v1	GCA_003400895.1	https://ftp.ncbi.nlm.nih.gov/genomes/all/GCA/003/400/895/GCA_003400895.1_ASM340089v1
Klebsiella_pneumoniae_CRE22	GCA_003400915.1_ASM340091v1	GCA_003400915.1	https://ftp.ncbi.nlm.nih.gov/genomes/all/GCA/003/400/915/GCA_003400915.1_ASM340091v1
Klebsiella_pneumoniae_CRE220	GCA_018108325.1_ASM1810832v1	GCA_018108325.1	https://ftp.ncbi.nlm.nih.gov/genomes/all/GCA/018/108/325/GCA_018108325.1_ASM1810832v1
Klebsiella_pneumoniae_CRE26	GCA_003401435.1_ASM340143v1	GCA_003401435.1	https://ftp.ncbi.nlm.nih.gov/genomes/all/GCA/003/401/435/GCA_003401435.1_ASM340143v1
Klebsiella_pneumoniae_CRE40	GCA_003400685.1_ASM340068v1	GCA_003400685.1	https://ftp.ncbi.nlm.nih.gov/genomes/all/GCA/003/400/685/GCA_003400685.1_ASM340068v1
Klebsiella_pneumoniae_CRE408	GCA_018108615.1_ASM1810861v1	GCA_018108615.1	https://ftp.ncbi.nlm.nih.gov/genomes/all/GCA/018/108/615/GCA_018108615.1_ASM1810861v1
Klebsiella_pneumoniae_CRE43	GCA_003401275.1_ASM340127v1	GCA_003401275.1	https://ftp.ncbi.nlm.nih.gov/genomes/all/GCA/003/401/275/GCA_003401275.1_ASM340127v1
Klebsiella_pneumoniae_CRE465	GCA_018108595.1_ASM1810859v1	GCA_018108595.1	https://ftp.ncbi.nlm.nih.gov/genomes/all/GCA/018/108/595/GCA_018108595.1_ASM1810859v1
Klebsiella_pneumoniae_CRE479	GCA_018108665.1_ASM1810866v1	GCA_018108665.1	https://ftp.ncbi.nlm.nih.gov/genomes/all/GCA/018/108/665/GCA_018108665.1_ASM1810866v1
Klebsiella_pneumoniae_CRE676	GCA_018108845.1_ASM1810884v1	GCA_018108845.1	https://ftp.ncbi.nlm.nih.gov/genomes/all/GCA/018/108/845/GCA_018108845.1_ASM1810884v1
Klebsiella_pneumoniae_CRE698	GCA_018108885.1_ASM1810888v1	GCA_018108885.1	https://ftp.ncbi.nlm.nih.gov/genomes/all/GCA/018/108/885/GCA_018108885.1_ASM1810888v1
Klebsiella_pneumoniae_CRE724	GCA_018108905.1_ASM1810890v1	GCA_018108905.1	https://ftp.ncbi.nlm.nih.gov/genomes/all/GCA/018/108/905/GCA_018108905.1_ASM1810890v1
Klebsiella_pneumoniae_CRE825	GCA_018108985.1_ASM1810898v1	GCA_018108985.1	https://ftp.ncbi.nlm.nih.gov/genomes/all/GCA/018/108/985/GCA_018108985.1_ASM1810898v1
Klebsiella_pneumoniae_CRE826	GCA_018109015.1_ASM1810901v1	GCA_018109015.1	https://ftp.ncbi.nlm.nih.gov/genomes/all/GCA/018/109/015/GCA_018109015.1_ASM1810901v1
Klebsiella_pneumoniae_CRE863	GCA_018109005.1_ASM1810900v1	GCA_018109005.1	https://ftp.ncbi.nlm.nih.gov/genomes/all/GCA/018/109/005/GCA_018109005.1_ASM1810900v1
Klebsiella_pneumoniae_CRK0008	GCA_002184515.2_ASM218451v2	GCA_002184515.2	https://ftp.ncbi.nlm.nih.gov/genomes/all/GCA/002/184/515/GCA_002184515.2_ASM218451v2
Klebsiella_pneumoniae_CRK0009	GCA_002184415.2_ASM218441v2	GCA_002184415.2	https://ftp.ncbi.nlm.nih.gov/genomes/all/GCA/002/184/415/GCA_002184415.2_ASM218441v2
Klebsiella_pneumoniae_CRK0011	GCA_002184485.2_ASM218448v2	GCA_002184485.2	https://ftp.ncbi.nlm.nih.gov/genomes/all/GCA/002/184/485/GCA_002184485.2_ASM218448v2
Klebsiella_pneumoniae_CRK0012	GCA_002186055.2_ASM218605v2	GCA_002186055.2	https://ftp.ncbi.nlm.nih.gov/genomes/all/GCA/002/186/055/GCA_002186055.2_ASM218605v2
Klebsiella_pneumoniae_CRK0013	GCA_002185465.2_ASM218546v2	GCA_002185465.2	https://ftp.ncbi.nlm.nih.gov/genomes/all/GCA/002/185/465/GCA_002185465.2_ASM218546v2
Klebsiella_pneumoniae_CRK0019	GCA_002186005.2_ASM218600v2	GCA_002186005.2	https://ftp.ncbi.nlm.nih.gov/genomes/all/GCA/002/186/005/GCA_002186005.2_ASM218600v2
Klebsiella_pneumoniae_CRK0029	GCA_002185965.2_ASM218596v2	GCA_002185965.2	https://ftp.ncbi.nlm.nih.gov/genomes/all/GCA/002/185/965/GCA_002185965.2_ASM218596v2
Klebsiella_pneumoniae_CRK0035	GCA_002185885.2_ASM218588v2	GCA_002185885.2	https://ftp.ncbi.nlm.nih.gov/genomes/all/GCA/002/185/885/GCA_002185885.2_ASM218588v2
Klebsiella_pneumoniae_CRK0039	GCA_002184705.2_ASM218470v2	GCA_002184705.2	https://ftp.ncbi.nlm.nih.gov/genomes/all/GCA/002/184/705/GCA_002184705.2_ASM218470v2
Klebsiella_pneumoniae_CRK0040	GCA_002185815.2_ASM218581v2	GCA_002185815.2	https://ftp.ncbi.nlm.nih.gov/genomes/all/GCA/002/185/815/GCA_002185815.2_ASM218581v2
Klebsiella_pneumoniae_CRK0044	GCA_002185555.2_ASM218555v2	GCA_002185555.2	https://ftp.ncbi.nlm.nih.gov/genomes/all/GCA/002/185/555/GCA_002185555.2_ASM218555v2
Klebsiella_pneumoniae_CRK0047	GCA_002186085.2_ASM218608v2	GCA_002186085.2	https://ftp.ncbi.nlm.nih.gov/genomes/all/GCA/002/186/085/GCA_002186085.2_ASM218608v2
Klebsiella_pneumoniae_CRK0062	GCA_002185105.2_ASM218510v2	GCA_002185105.2	https://ftp.ncbi.nlm.nih.gov/genomes/all/GCA/002/185/105/GCA_002185105.2_ASM218510v2
Klebsiella_pneumoniae_CRK0063	GCA_002185705.2_ASM218570v2	GCA_002185705.2	https://ftp.ncbi.nlm.nih.gov/genomes/all/GCA/002/185/705/GCA_002185705.2_ASM218570v2
Klebsiella_pneumoniae_CRK0064	GCA_002186325.2_ASM218632v2	GCA_002186325.2	https://ftp.ncbi.nlm.nih.gov/genomes/all/GCA/002/186/325/GCA_002186325.2_ASM218632v2
Klebsiella_pneumoniae_CRK0067	GCA_002186275.2_ASM218627v2	GCA_002186275.2	https://ftp.ncbi.nlm.nih.gov/genomes/all/GCA/002/186/275/GCA_002186275.2_ASM218627v2
Klebsiella_pneumoniae_CRK0070	GCA_002185665.2_ASM218566v2	GCA_002185665.2	https://ftp.ncbi.nlm.nih.gov/genomes/all/GCA/002/185/665/GCA_002185665.2_ASM218566v2
Klebsiella_pneumoniae_CRK0071	GCA_002186245.2_ASM218624v2	GCA_002186245.2	https://ftp.ncbi.nlm.nih.gov/genomes/all/GCA/002/186/245/GCA_002186245.2_ASM218624v2
Klebsiella_pneumoniae_CRK0072	GCA_002186255.2_ASM218625v2	GCA_002186255.2	https://ftp.ncbi.nlm.nih.gov/genomes/all/GCA/002/186/255/GCA_002186255.2_ASM218625v2
Klebsiella_pneumoniae_CRK0073	GCA_002185055.2_ASM218505v2	GCA_002185055.2	https://ftp.ncbi.nlm.nih.gov/genomes/all/GCA/002/185/055/GCA_002185055.2_ASM218505v2
Klebsiella_pneumoniae_CRK0075	GCA_002185045.2_ASM218504v2	GCA_002185045.2	https://ftp.ncbi.nlm.nih.gov/genomes/all/GCA/002/185/045/GCA_002185045.2_ASM218504v2
Klebsiella_pneumoniae_CRK0080	GCA_002185575.2_ASM218557v2	GCA_002185575.2	https://ftp.ncbi.nlm.nih.gov/genomes/all/GCA/002/185/575/GCA_002185575.2_ASM218557v2
Klebsiella_pneumoniae_CRK0081	GCA_002186185.2_ASM218618v2	GCA_002186185.2	https://ftp.ncbi.nlm.nih.gov/genomes/all/GCA/002/186/185/GCA_002186185.2_ASM218618v2
Klebsiella_pneumoniae_CRK0082	GCA_002186165.2_ASM218616v2	GCA_002186165.2	https://ftp.ncbi.nlm.nih.gov/genomes/all/GCA/002/186/165/GCA_002186165.2_ASM218616v2
Klebsiella_pneumoniae_CRK0086	GCA_002185215.2_ASM218521v2	GCA_002185215.2	https://ftp.ncbi.nlm.nih.gov/genomes/all/GCA/002/185/215/GCA_002185215.2_ASM218521v2
Klebsiella_pneumoniae_CRK0087	GCA_002185835.2_ASM218583v2	GCA_002185835.2	https://ftp.ncbi.nlm.nih.gov/genomes/all/GCA/002/185/835/GCA_002185835.2_ASM218583v2
Klebsiella_pneumoniae_CRK0090	GCA_002185745.2_ASM218574v2	GCA_002185745.2	https://ftp.ncbi.nlm.nih.gov/genomes/all/GCA/002/185/745/GCA_002185745.2_ASM218574v2
Klebsiella_pneumoniae_CRK0094	GCA_002185735.2_ASM218573v2	GCA_002185735.2	https://ftp.ncbi.nlm.nih.gov/genomes/all/GCA/002/185/735/GCA_002185735.2_ASM218573v2
Klebsiella_pneumoniae_CRK0097	GCA_002185185.2_ASM218518v2	GCA_002185185.2	https://ftp.ncbi.nlm.nih.gov/genomes/all/GCA/002/185/185/GCA_002185185.2_ASM218518v2
Klebsiella_pneumoniae_CRK0099	GCA_002186365.2_ASM218636v2	GCA_002186365.2	https://ftp.ncbi.nlm.nih.gov/genomes/all/GCA/002/186/365/GCA_002186365.2_ASM218636v2
Klebsiella_pneumoniae_CRK0100	GCA_002185155.2_ASM218515v2	GCA_002185155.2	https://ftp.ncbi.nlm.nih.gov/genomes/all/GCA/002/185/155/GCA_002185155.2_ASM218515v2
Klebsiella_pneumoniae_CRK0102	GCA_001903685.4_ASM190368v4	GCA_001903685.4	https://ftp.ncbi.nlm.nih.gov/genomes/all/GCA/001/903/685/GCA_001903685.4_ASM190368v4
Klebsiella_pneumoniae_CRK0103	GCA_001904245.4_ASM190424v4	GCA_001904245.4	https://ftp.ncbi.nlm.nih.gov/genomes/all/GCA/001/904/245/GCA_001904245.4_ASM190424v4
Klebsiella_pneumoniae_CRK0104	GCA_001903935.4_ASM190393v4	GCA_001903935.4	https://ftp.ncbi.nlm.nih.gov/genomes/all/GCA/001/903/935/GCA_001903935.4_ASM190393v4
Klebsiella_pneumoniae_CRK0105	GCA_001904495.4_ASM190449v4	GCA_001904495.4	https://ftp.ncbi.nlm.nih.gov/genomes/all/GCA/001/904/495/GCA_001904495.4_ASM190449v4
Klebsiella_pneumoniae_CRK0106	GCA_001904535.4_ASM190453v4	GCA_001904535.4	https://ftp.ncbi.nlm.nih.gov/genomes/all/GCA/001/904/535/GCA_001904535.4_ASM190453v4
Klebsiella_pneumoniae_CRK0107	GCA_001903915.4_ASM190391v4	GCA_001903915.4	https://ftp.ncbi.nlm.nih.gov/genomes/all/GCA/001/903/915/GCA_001903915.4_ASM190391v4
Klebsiella_pneumoniae_CRK0108	GCA_001904315.4_ASM190431v4	GCA_001904315.4	https://ftp.ncbi.nlm.nih.gov/genomes/all/GCA/001/904/315/GCA_001904315.4_ASM190431v4
Klebsiella_pneumoniae_CRK0109	GCA_001904295.4_ASM190429v4	GCA_001904295.4	https://ftp.ncbi.nlm.nih.gov/genomes/all/GCA/001/904/295/GCA_001904295.4_ASM190429v4
Klebsiella_pneumoniae_CRK0110	GCA_001904105.4_ASM190410v4	GCA_001904105.4	https://ftp.ncbi.nlm.nih.gov/genomes/all/GCA/001/904/105/GCA_001904105.4_ASM190410v4
Klebsiella_pneumoniae_CRK0114	GCA_001904015.4_ASM190401v4	GCA_001904015.4	https://ftp.ncbi.nlm.nih.gov/genomes/all/GCA/001/904/015/GCA_001904015.4_ASM190401v4
Klebsiella_pneumoniae_CRK0116	GCA_001904115.4_ASM190411v4	GCA_001904115.4	https://ftp.ncbi.nlm.nih.gov/genomes/all/GCA/001/904/115/GCA_001904115.4_ASM190411v4
Klebsiella_pneumoniae_CRK0123	GCA_001903735.4_ASM190373v4	GCA_001903735.4	https://ftp.ncbi.nlm.nih.gov/genomes/all/GCA/001/903/735/GCA_001903735.4_ASM190373v4
Klebsiella_pneumoniae_CRK0124	GCA_001904205.4_ASM190420v4	GCA_001904205.4	https://ftp.ncbi.nlm.nih.gov/genomes/all/GCA/001/904/205/GCA_001904205.4_ASM190420v4
Klebsiella_pneumoniae_CRK0128	GCA_001903785.4_ASM190378v4	GCA_001903785.4	https://ftp.ncbi.nlm.nih.gov/genomes/all/GCA/001/903/785/GCA_001903785.4_ASM190378v4
Klebsiella_pneumoniae_CRK0134	GCA_001903205.4_ASM190320v4	GCA_001903205.4	https://ftp.ncbi.nlm.nih.gov/genomes/all/GCA/001/903/205/GCA_001903205.4_ASM190320v4
Klebsiella_pneumoniae_CRK0135	GCA_001902865.4_ASM190286v4	GCA_001902865.4	https://ftp.ncbi.nlm.nih.gov/genomes/all/GCA/001/902/865/GCA_001902865.4_ASM190286v4
Klebsiella_pneumoniae_CRK0136	GCA_001902945.4_ASM190294v4	GCA_001902945.4	https://ftp.ncbi.nlm.nih.gov/genomes/all/GCA/001/902/945/GCA_001902945.4_ASM190294v4
Klebsiella_pneumoniae_CRK0140	GCA_001903385.4_ASM190338v4	GCA_001903385.4	https://ftp.ncbi.nlm.nih.gov/genomes/all/GCA/001/903/385/GCA_001903385.4_ASM190338v4
Klebsiella_pneumoniae_CRK0146	GCA_001903105.4_ASM190310v4	GCA_001903105.4	https://ftp.ncbi.nlm.nih.gov/genomes/all/GCA/001/903/105/GCA_001903105.4_ASM190310v4
Klebsiella_pneumoniae_CRK0148	GCA_001903095.4_ASM190309v4	GCA_001903095.4	https://ftp.ncbi.nlm.nih.gov/genomes/all/GCA/001/903/095/GCA_001903095.4_ASM190309v4
Klebsiella_pneumoniae_CRK0149	GCA_001903435.4_ASM190343v4	GCA_001903435.4	https://ftp.ncbi.nlm.nih.gov/genomes/all/GCA/001/903/435/GCA_001903435.4_ASM190343v4
Klebsiella_pneumoniae_CRK0151	GCA_001903525.4_ASM190352v4	GCA_001903525.4	https://ftp.ncbi.nlm.nih.gov/genomes/all/GCA/001/903/525/GCA_001903525.4_ASM190352v4
Klebsiella_pneumoniae_CRK0157	GCA_001903135.4_ASM190313v4	GCA_001903135.4	https://ftp.ncbi.nlm.nih.gov/genomes/all/GCA/001/903/135/GCA_001903135.4_ASM190313v4
Klebsiella_pneumoniae_CRK0158	GCA_001902815.4_ASM190281v4	GCA_001902815.4	https://ftp.ncbi.nlm.nih.gov/genomes/all/GCA/001/902/815/GCA_001902815.4_ASM190281v4
Klebsiella_pneumoniae_CRK0161	GCA_001902765.4_ASM190276v4	GCA_001902765.4	https://ftp.ncbi.nlm.nih.gov/genomes/all/GCA/001/902/765/GCA_001902765.4_ASM190276v4
Klebsiella_pneumoniae_CRK0163	GCA_001903605.4_ASM190360v4	GCA_001903605.4	https://ftp.ncbi.nlm.nih.gov/genomes/all/GCA/001/903/605/GCA_001903605.4_ASM190360v4
Klebsiella_pneumoniae_CRK0164	GCA_001903615.4_ASM190361v4	GCA_001903615.4	https://ftp.ncbi.nlm.nih.gov/genomes/all/GCA/001/903/615/GCA_001903615.4_ASM190361v4
Klebsiella_pneumoniae_CRK0168	GCA_001904335.4_ASM190433v4	GCA_001904335.4	https://ftp.ncbi.nlm.nih.gov/genomes/all/GCA/001/904/335/GCA_001904335.4_ASM190433v4
Klebsiella_pneumoniae_CRK0169	GCA_001904405.4_ASM190440v4	GCA_001904405.4	https://ftp.ncbi.nlm.nih.gov/genomes/all/GCA/001/904/405/GCA_001904405.4_ASM190440v4
Klebsiella_pneumoniae_CRK0171	GCA_001904425.4_ASM190442v4	GCA_001904425.4	https://ftp.ncbi.nlm.nih.gov/genomes/all/GCA/001/904/425/GCA_001904425.4_ASM190442v4
Klebsiella_pneumoniae_CRK0172	GCA_001904385.4_ASM190438v4	GCA_001904385.4	https://ftp.ncbi.nlm.nih.gov/genomes/all/GCA/001/904/385/GCA_001904385.4_ASM190438v4
Klebsiella_pneumoniae_CRK0174	GCA_001904455.4_ASM190445v4	GCA_001904455.4	https://ftp.ncbi.nlm.nih.gov/genomes/all/GCA/001/904/455/GCA_001904455.4_ASM190445v4
Klebsiella_pneumoniae_CRK0175	GCA_001903535.4_ASM190353v4	GCA_001903535.4	https://ftp.ncbi.nlm.nih.gov/genomes/all/GCA/001/903/535/GCA_001903535.4_ASM190353v4
Klebsiella_pneumoniae_CRK0180	GCA_001903775.4_ASM190377v4	GCA_001903775.4	https://ftp.ncbi.nlm.nih.gov/genomes/all/GCA/001/903/775/GCA_001903775.4_ASM190377v4
Klebsiella_pneumoniae_CRK0182	GCA_001903865.4_ASM190386v4	GCA_001903865.4	https://ftp.ncbi.nlm.nih.gov/genomes/all/GCA/001/903/865/GCA_001903865.4_ASM190386v4
Klebsiella_pneumoniae_CRK0183	GCA_001903755.4_ASM190375v4	GCA_001903755.4	https://ftp.ncbi.nlm.nih.gov/genomes/all/GCA/001/903/755/GCA_001903755.4_ASM190375v4
Klebsiella_pneumoniae_CRK0185	GCA_001903215.4_ASM190321v4	GCA_001903215.4	https://ftp.ncbi.nlm.nih.gov/genomes/all/GCA/001/903/215/GCA_001903215.4_ASM190321v4
Klebsiella_pneumoniae_CRK0187	GCA_001903195.4_ASM190319v4	GCA_001903195.4	https://ftp.ncbi.nlm.nih.gov/genomes/all/GCA/001/903/195/GCA_001903195.4_ASM190319v4
Klebsiella_pneumoniae_CRK0190	GCA_001903265.4_ASM190326v4	GCA_001903265.4	https://ftp.ncbi.nlm.nih.gov/genomes/all/GCA/001/903/265/GCA_001903265.4_ASM190326v4
Klebsiella_pneumoniae_CRK0390	GCA_002935135.2_ASM293513v2	GCA_002935135.2	https://ftp.ncbi.nlm.nih.gov/genomes/all/GCA/002/935/135/GCA_002935135.2_ASM293513v2
Klebsiella_pneumoniae_CRKP-1215	GCA_002786755.1_ASM278675v1	GCA_002786755.1	https://ftp.ncbi.nlm.nih.gov/genomes/all/GCA/002/786/755/GCA_002786755.1_ASM278675v1
Klebsiella_pneumoniae_CRKP-2297	GCA_002787755.1_ASM278775v1	GCA_002787755.1	https://ftp.ncbi.nlm.nih.gov/genomes/all/GCA/002/787/755/GCA_002787755.1_ASM278775v1
Klebsiella_pneumoniae_CUS5	GCA_009848575.1_ASM984857v1	GCA_009848575.1	https://ftp.ncbi.nlm.nih.gov/genomes/all/GCA/009/848/575/GCA_009848575.1_ASM984857v1
Klebsiella_pneumoniae_CVUAS_11425	GCA_019678475.1_ASM1967847v1	GCA_019678475.1	https://ftp.ncbi.nlm.nih.gov/genomes/all/GCA/019/678/475/GCA_019678475.1_ASM1967847v1
Klebsiella_pneumoniae_CVUAS_11498	GCA_019678575.1_ASM1967857v1	GCA_019678575.1	https://ftp.ncbi.nlm.nih.gov/genomes/all/GCA/019/678/575/GCA_019678575.1_ASM1967857v1
Klebsiella_pneumoniae_Co1	GCA_016807665.1_ASM1680766v1	GCA_016807665.1	https://ftp.ncbi.nlm.nih.gov/genomes/all/GCA/016/807/665/GCA_016807665.1_ASM1680766v1
Klebsiella_pneumoniae_Co4	GCA_016807625.1_ASM1680762v1	GCA_016807625.1	https://ftp.ncbi.nlm.nih.gov/genomes/all/GCA/016/807/625/GCA_016807625.1_ASM1680762v1
Klebsiella_pneumoniae_Co6	GCA_016807635.1_ASM1680763v1	GCA_016807635.1	https://ftp.ncbi.nlm.nih.gov/genomes/all/GCA/016/807/635/GCA_016807635.1_ASM1680763v1
Klebsiella_pneumoniae_Co9	GCA_016807605.1_ASM1680760v1	GCA_016807605.1	https://ftp.ncbi.nlm.nih.gov/genomes/all/GCA/016/807/605/GCA_016807605.1_ASM1680760v1
Klebsiella_pneumoniae_CrA10i	GCA_014451235.1_ASM1445123v1	GCA_014451235.1	https://ftp.ncbi.nlm.nih.gov/genomes/all/GCA/014/451/235/GCA_014451235.1_ASM1445123v1
Klebsiella_pneumoniae_CrA11ii	GCA_014451255.1_ASM1445125v1	GCA_014451255.1	https://ftp.ncbi.nlm.nih.gov/genomes/all/GCA/014/451/255/GCA_014451255.1_ASM1445125v1
Klebsiella_pneumoniae_CrA11iii	GCA_014451275.1_ASM1445127v1	GCA_014451275.1	https://ftp.ncbi.nlm.nih.gov/genomes/all/GCA/014/451/275/GCA_014451275.1_ASM1445127v1
Klebsiella_pneumoniae_CrB13i	GCA_014451175.1_ASM1445117v1	GCA_014451175.1	https://ftp.ncbi.nlm.nih.gov/genomes/all/GCA/014/451/175/GCA_014451175.1_ASM1445117v1
Klebsiella_pneumoniae_CrB15i	GCA_014451185.1_ASM1445118v1	GCA_014451185.1	https://ftp.ncbi.nlm.nih.gov/genomes/all/GCA/014/451/185/GCA_014451185.1_ASM1445118v1
Klebsiella_pneumoniae_CrB5ii	GCA_014451135.1_ASM1445113v1	GCA_014451135.1	https://ftp.ncbi.nlm.nih.gov/genomes/all/GCA/014/451/135/GCA_014451135.1_ASM1445113v1
Klebsiella_pneumoniae_CrB6i	GCA_014451215.1_ASM1445121v1	GCA_014451215.1	https://ftp.ncbi.nlm.nih.gov/genomes/all/GCA/014/451/215/GCA_014451215.1_ASM1445121v1
Klebsiella_pneumoniae_CrB8i	GCA_014451315.1_ASM1445131v1	GCA_014451315.1	https://ftp.ncbi.nlm.nih.gov/genomes/all/GCA/014/451/315/GCA_014451315.1_ASM1445131v1
Klebsiella_pneumoniae_CriePir108	GCA_009661655.1_ASM966165v1	GCA_009661655.1	https://ftp.ncbi.nlm.nih.gov/genomes/all/GCA/009/661/655/GCA_009661655.1_ASM966165v1
Klebsiella_pneumoniae_CriePir134	GCA_009661555.1_ASM966155v1	GCA_009661555.1	https://ftp.ncbi.nlm.nih.gov/genomes/all/GCA/009/661/555/GCA_009661555.1_ASM966155v1
Klebsiella_pneumoniae_CriePir137	GCA_009661585.1_ASM966158v1	GCA_009661585.1	https://ftp.ncbi.nlm.nih.gov/genomes/all/GCA/009/661/585/GCA_009661585.1_ASM966158v1
Klebsiella_pneumoniae_CriePir140	GCA_009661575.1_ASM966157v1	GCA_009661575.1	https://ftp.ncbi.nlm.nih.gov/genomes/all/GCA/009/661/575/GCA_009661575.1_ASM966157v1
Klebsiella_pneumoniae_CriePir142	GCA_009661515.1_ASM966151v1	GCA_009661515.1	https://ftp.ncbi.nlm.nih.gov/genomes/all/GCA/009/661/515/GCA_009661515.1_ASM966151v1
Klebsiella_pneumoniae_CriePir152	GCA_009661475.2_ASM966147v2	GCA_009661475.2	https://ftp.ncbi.nlm.nih.gov/genomes/all/GCA/009/661/475/GCA_009661475.2_ASM966147v2
Klebsiella_pneumoniae_CriePir160	GCA_009661385.1_ASM966138v1	GCA_009661385.1	https://ftp.ncbi.nlm.nih.gov/genomes/all/GCA/009/661/385/GCA_009661385.1_ASM966138v1
Klebsiella_pneumoniae_CriePir187	GCA_009661425.1_ASM966142v1	GCA_009661425.1	https://ftp.ncbi.nlm.nih.gov/genomes/all/GCA/009/661/425/GCA_009661425.1_ASM966142v1
Klebsiella_pneumoniae_CriePir200	GCA_009661105.2_ASM966110v2	GCA_009661105.2	https://ftp.ncbi.nlm.nih.gov/genomes/all/GCA/009/661/105/GCA_009661105.2_ASM966110v2
Klebsiella_pneumoniae_CriePir223	GCA_009661215.1_ASM966121v1	GCA_009661215.1	https://ftp.ncbi.nlm.nih.gov/genomes/all/GCA/009/661/215/GCA_009661215.1_ASM966121v1
Klebsiella_pneumoniae_CriePir226	GCA_009661175.1_ASM966117v1	GCA_009661175.1	https://ftp.ncbi.nlm.nih.gov/genomes/all/GCA/009/661/175/GCA_009661175.1_ASM966117v1
Klebsiella_pneumoniae_CriePir234	GCA_009661195.1_ASM966119v1	GCA_009661195.1	https://ftp.ncbi.nlm.nih.gov/genomes/all/GCA/009/661/195/GCA_009661195.1_ASM966119v1
Klebsiella_pneumoniae_CriePir237	GCA_009661375.2_ASM966137v2	GCA_009661375.2	https://ftp.ncbi.nlm.nih.gov/genomes/all/GCA/009/661/375/GCA_009661375.2_ASM966137v2
Klebsiella_pneumoniae_CriePir253	GCA_009661115.1_ASM966111v1	GCA_009661115.1	https://ftp.ncbi.nlm.nih.gov/genomes/all/GCA/009/661/115/GCA_009661115.1_ASM966111v1
Klebsiella_pneumoniae_CriePir26	GCA_009661485.2_ASM966148v2	GCA_009661485.2	https://ftp.ncbi.nlm.nih.gov/genomes/all/GCA/009/661/485/GCA_009661485.2_ASM966148v2
Klebsiella_pneumoniae_CriePir28	GCA_009661675.2_ASM966167v2	GCA_009661675.2	https://ftp.ncbi.nlm.nih.gov/genomes/all/GCA/009/661/675/GCA_009661675.2_ASM966167v2
Klebsiella_pneumoniae_CriePir29	GCA_009661805.2_ASM966180v2	GCA_009661805.2	https://ftp.ncbi.nlm.nih.gov/genomes/all/GCA/009/661/805/GCA_009661805.2_ASM966180v2
Klebsiella_pneumoniae_CriePir68	GCA_009661595.1_ASM966159v1	GCA_009661595.1	https://ftp.ncbi.nlm.nih.gov/genomes/all/GCA/009/661/595/GCA_009661595.1_ASM966159v1
Klebsiella_pneumoniae_CriePir75	GCA_009661535.2_ASM966153v2	GCA_009661535.2	https://ftp.ncbi.nlm.nih.gov/genomes/all/GCA/009/661/535/GCA_009661535.2_ASM966153v2
Klebsiella_pneumoniae_CriePir99	GCA_009661665.2_ASM966166v2	GCA_009661665.2	https://ftp.ncbi.nlm.nih.gov/genomes/all/GCA/009/661/665/GCA_009661665.2_ASM966166v2
Klebsiella_pneumoniae_D3-2b-17	GCA_002250985.1_ASM225098v1	GCA_002250985.1	https://ftp.ncbi.nlm.nih.gov/genomes/all/GCA/002/250/985/GCA_002250985.1_ASM225098v1
Klebsiella_pneumoniae_D32	GCA_011603155.1_ASM1160315v1	GCA_011603155.1	https://ftp.ncbi.nlm.nih.gov/genomes/all/GCA/011/603/155/GCA_011603155.1_ASM1160315v1
Klebsiella_pneumoniae_DA33140	GCA_003181055.1_ASM318105v1	GCA_003181055.1	https://ftp.ncbi.nlm.nih.gov/genomes/all/GCA/003/181/055/GCA_003181055.1_ASM318105v1
Klebsiella_pneumoniae_DA33141	GCA_003181095.1_ASM318109v1	GCA_003181095.1	https://ftp.ncbi.nlm.nih.gov/genomes/all/GCA/003/181/095/GCA_003181095.1_ASM318109v1
Klebsiella_pneumoniae_DA33144	GCA_003181135.1_ASM318113v1	GCA_003181135.1	https://ftp.ncbi.nlm.nih.gov/genomes/all/GCA/003/181/135/GCA_003181135.1_ASM318113v1
Klebsiella_pneumoniae_DA48896	GCA_003006175.1_ASM300617v1	GCA_003006175.1	https://ftp.ncbi.nlm.nih.gov/genomes/all/GCA/003/006/175/GCA_003006175.1_ASM300617v1
Klebsiella_pneumoniae_DHQP1002001	GCA_001704235.1_ASM170423v1	GCA_001704235.1	https://ftp.ncbi.nlm.nih.gov/genomes/all/GCA/001/704/235/GCA_001704235.1_ASM170423v1
Klebsiella_pneumoniae_DMC-19b	GCA_009674715.1_ASM967471v1	GCA_009674715.1	https://ftp.ncbi.nlm.nih.gov/genomes/all/GCA/009/674/715/GCA_009674715.1_ASM967471v1
Klebsiella_pneumoniae_DMC0526	GCA_000409065.1_gkp10v01	GCA_000409065.1	https://ftp.ncbi.nlm.nih.gov/genomes/all/GCA/000/409/065/GCA_000409065.1_gkp10v01
Klebsiella_pneumoniae_DMC0799	GCA_000417485.1_gkp11v01	GCA_000417485.1	https://ftp.ncbi.nlm.nih.gov/genomes/all/GCA/000/417/485/GCA_000417485.1_gkp11v01
Klebsiella_pneumoniae_DMC1097	GCA_000417225.2_ASM41722v2	GCA_000417225.2	https://ftp.ncbi.nlm.nih.gov/genomes/all/GCA/000/417/225/GCA_000417225.2_ASM41722v2
Klebsiella_pneumoniae_DT1	GCA_002850335.1_ASM285033v1	GCA_002850335.1	https://ftp.ncbi.nlm.nih.gov/genomes/all/GCA/002/850/335/GCA_002850335.1_ASM285033v1
Klebsiella_pneumoniae_DT12	GCA_002850355.1_ASM285035v1	GCA_002850355.1	https://ftp.ncbi.nlm.nih.gov/genomes/all/GCA/002/850/355/GCA_002850355.1_ASM285035v1
Klebsiella_pneumoniae_E10	GCA_013604055.1_ASM1360405v1	GCA_013604055.1	https://ftp.ncbi.nlm.nih.gov/genomes/all/GCA/013/604/055/GCA_013604055.1_ASM1360405v1
Klebsiella_pneumoniae_E104-1	GCA_006349245.1_ASM634924v1	GCA_006349245.1	https://ftp.ncbi.nlm.nih.gov/genomes/all/GCA/006/349/245/GCA_006349245.1_ASM634924v1
Klebsiella_pneumoniae_E111-1	GCA_006349315.1_ASM634931v1	GCA_006349315.1	https://ftp.ncbi.nlm.nih.gov/genomes/all/GCA/006/349/315/GCA_006349315.1_ASM634931v1
Klebsiella_pneumoniae_E14	GCA_013604075.1_ASM1360407v1	GCA_013604075.1	https://ftp.ncbi.nlm.nih.gov/genomes/all/GCA/013/604/075/GCA_013604075.1_ASM1360407v1
Klebsiella_pneumoniae_E15	GCA_013604045.1_ASM1360404v1	GCA_013604045.1	https://ftp.ncbi.nlm.nih.gov/genomes/all/GCA/013/604/045/GCA_013604045.1_ASM1360404v1
Klebsiella_pneumoniae_E24	GCA_013603885.1_ASM1360388v1	GCA_013603885.1	https://ftp.ncbi.nlm.nih.gov/genomes/all/GCA/013/603/885/GCA_013603885.1_ASM1360388v1
Klebsiella_pneumoniae_E28	GCA_015265845.1_ASM1526584v1	GCA_015265845.1	https://ftp.ncbi.nlm.nih.gov/genomes/all/GCA/015/265/845/GCA_015265845.1_ASM1526584v1
Klebsiella_pneumoniae_E29	GCA_013603925.1_ASM1360392v1	GCA_013603925.1	https://ftp.ncbi.nlm.nih.gov/genomes/all/GCA/013/603/925/GCA_013603925.1_ASM1360392v1
Klebsiella_pneumoniae_E33	GCA_013603785.1_ASM1360378v1	GCA_013603785.1	https://ftp.ncbi.nlm.nih.gov/genomes/all/GCA/013/603/785/GCA_013603785.1_ASM1360378v1
Klebsiella_pneumoniae_E34	GCA_013603745.1_ASM1360374v1	GCA_013603745.1	https://ftp.ncbi.nlm.nih.gov/genomes/all/GCA/013/603/745/GCA_013603745.1_ASM1360374v1
Klebsiella_pneumoniae_E35	GCA_013603755.1_ASM1360375v1	GCA_013603755.1	https://ftp.ncbi.nlm.nih.gov/genomes/all/GCA/013/603/755/GCA_013603755.1_ASM1360375v1
Klebsiella_pneumoniae_E42	GCA_013603605.1_ASM1360360v1	GCA_013603605.1	https://ftp.ncbi.nlm.nih.gov/genomes/all/GCA/013/603/605/GCA_013603605.1_ASM1360360v1
Klebsiella_pneumoniae_E46	GCA_013603515.1_ASM1360351v1	GCA_013603515.1	https://ftp.ncbi.nlm.nih.gov/genomes/all/GCA/013/603/515/GCA_013603515.1_ASM1360351v1
Klebsiella_pneumoniae_E5_Kp	GCA_003346595.1_ASM334659v1	GCA_003346595.1	https://ftp.ncbi.nlm.nih.gov/genomes/all/GCA/003/346/595/GCA_003346595.1_ASM334659v1
Klebsiella_pneumoniae_EAN23	GCA_013378295.1_ASM1337829v1	GCA_013378295.1	https://ftp.ncbi.nlm.nih.gov/genomes/all/GCA/013/378/295/GCA_013378295.1_ASM1337829v1
Klebsiella_pneumoniae_EAN40	GCA_013378315.1_ASM1337831v1	GCA_013378315.1	https://ftp.ncbi.nlm.nih.gov/genomes/all/GCA/013/378/315/GCA_013378315.1_ASM1337831v1
Klebsiella_pneumoniae_EC-12536	GCA_900497475.1_ASM90049747v1	GCA_900497475.1	https://ftp.ncbi.nlm.nih.gov/genomes/all/GCA/900/497/475/GCA_900497475.1_ASM90049747v1
Klebsiella_pneumoniae_EC03605938	GCA_015264255.1_ASM1526425v1	GCA_015264255.1	https://ftp.ncbi.nlm.nih.gov/genomes/all/GCA/015/264/255/GCA_015264255.1_ASM1526425v1
Klebsiella_pneumoniae_EC03607707	GCA_015264295.1_ASM1526429v1	GCA_015264295.1	https://ftp.ncbi.nlm.nih.gov/genomes/all/GCA/015/264/295/GCA_015264295.1_ASM1526429v1
Klebsiella_pneumoniae_EC03607709	GCA_015264315.1_ASM1526431v1	GCA_015264315.1	https://ftp.ncbi.nlm.nih.gov/genomes/all/GCA/015/264/315/GCA_015264315.1_ASM1526431v1
Klebsiella_pneumoniae_EC03612985	GCA_015264215.1_ASM1526421v1	GCA_015264215.1	https://ftp.ncbi.nlm.nih.gov/genomes/all/GCA/015/264/215/GCA_015264215.1_ASM1526421v1
Klebsiella_pneumoniae_EC03623002	GCA_015264275.1_ASM1526427v1	GCA_015264275.1	https://ftp.ncbi.nlm.nih.gov/genomes/all/GCA/015/264/275/GCA_015264275.1_ASM1526427v1
Klebsiella_pneumoniae_EC03629993	GCA_015264225.1_ASM1526422v1	GCA_015264225.1	https://ftp.ncbi.nlm.nih.gov/genomes/all/GCA/015/264/225/GCA_015264225.1_ASM1526422v1
Klebsiella_pneumoniae_EC03632007	GCA_015594555.1_ASM1559455v1	GCA_015594555.1	https://ftp.ncbi.nlm.nih.gov/genomes/all/GCA/015/594/555/GCA_015594555.1_ASM1559455v1
Klebsiella_pneumoniae_EC03638959	GCA_015594575.1_ASM1559457v1	GCA_015594575.1	https://ftp.ncbi.nlm.nih.gov/genomes/all/GCA/015/594/575/GCA_015594575.1_ASM1559457v1
Klebsiella_pneumoniae_EC0397-F-N726-1-636	GCA_018156365.1_ASM1815636v1	GCA_018156365.1	https://ftp.ncbi.nlm.nih.gov/genomes/all/GCA/018/156/365/GCA_018156365.1_ASM1815636v1
Klebsiella_pneumoniae_EC3307-F-N703-1-636	GCA_017592675.1_ASM1759267v1	GCA_017592675.1	https://ftp.ncbi.nlm.nih.gov/genomes/all/GCA/017/592/675/GCA_017592675.1_ASM1759267v1
Klebsiella_pneumoniae_ED01503757	GCA_004212555.1_ASM421255v1	GCA_004212555.1	https://ftp.ncbi.nlm.nih.gov/genomes/all/GCA/004/212/555/GCA_004212555.1_ASM421255v1
Klebsiella_pneumoniae_EKP22	GCA_015831405.1_ASM1583140v1	GCA_015831405.1	https://ftp.ncbi.nlm.nih.gov/genomes/all/GCA/015/831/405/GCA_015831405.1_ASM1583140v1
Klebsiella_pneumoniae_EKP5	GCA_016056215.1_ASM1605621v1	GCA_016056215.1	https://ftp.ncbi.nlm.nih.gov/genomes/all/GCA/016/056/215/GCA_016056215.1_ASM1605621v1
Klebsiella_pneumoniae_EN5153	GCA_009765285.1_ASM976528v1	GCA_009765285.1	https://ftp.ncbi.nlm.nih.gov/genomes/all/GCA/009/765/285/GCA_009765285.1_ASM976528v1
Klebsiella_pneumoniae_EN5199	GCA_009765305.1_ASM976530v1	GCA_009765305.1	https://ftp.ncbi.nlm.nih.gov/genomes/all/GCA/009/765/305/GCA_009765305.1_ASM976530v1
Klebsiella_pneumoniae_EN5218	GCA_009763315.1_ASM976331v1	GCA_009763315.1	https://ftp.ncbi.nlm.nih.gov/genomes/all/GCA/009/763/315/GCA_009763315.1_ASM976331v1
Klebsiella_pneumoniae_EN5226	GCA_003311785.1_ASM331178v1	GCA_003311785.1	https://ftp.ncbi.nlm.nih.gov/genomes/all/GCA/003/311/785/GCA_003311785.1_ASM331178v1
Klebsiella_pneumoniae_EN5261	GCA_003314505.1_ASM331450v1	GCA_003314505.1	https://ftp.ncbi.nlm.nih.gov/genomes/all/GCA/003/314/505/GCA_003314505.1_ASM331450v1
Klebsiella_pneumoniae_EN5275	GCA_009695525.1_ASM969552v1	GCA_009695525.1	https://ftp.ncbi.nlm.nih.gov/genomes/all/GCA/009/695/525/GCA_009695525.1_ASM969552v1
Klebsiella_pneumoniae_EN5338	GCA_012911525.1_ASM1291152v1	GCA_012911525.1	https://ftp.ncbi.nlm.nih.gov/genomes/all/GCA/012/911/525/GCA_012911525.1_ASM1291152v1
Klebsiella_pneumoniae_EN5339	GCA_009765325.1_ASM976532v1	GCA_009765325.1	https://ftp.ncbi.nlm.nih.gov/genomes/all/GCA/009/765/325/GCA_009765325.1_ASM976532v1
Klebsiella_pneumoniae_EN5359	GCA_019149345.1_ASM1914934v1	GCA_019149345.1	https://ftp.ncbi.nlm.nih.gov/genomes/all/GCA/019/149/345/GCA_019149345.1_ASM1914934v1
Klebsiella_pneumoniae_EN5363	GCA_019149385.1_ASM1914938v1	GCA_019149385.1	https://ftp.ncbi.nlm.nih.gov/genomes/all/GCA/019/149/385/GCA_019149385.1_ASM1914938v1
Klebsiella_pneumoniae_EN5387	GCA_019149365.1_ASM1914936v1	GCA_019149365.1	https://ftp.ncbi.nlm.nih.gov/genomes/all/GCA/019/149/365/GCA_019149365.1_ASM1914936v1
Klebsiella_pneumoniae_EN5395	GCA_019149405.1_ASM1914940v1	GCA_019149405.1	https://ftp.ncbi.nlm.nih.gov/genomes/all/GCA/019/149/405/GCA_019149405.1_ASM1914940v1
Klebsiella_pneumoniae_ENT1988	GCA_014725775.1_ASM1472577v1	GCA_014725775.1	https://ftp.ncbi.nlm.nih.gov/genomes/all/GCA/014/725/775/GCA_014725775.1_ASM1472577v1
Klebsiella_pneumoniae_ESBL-SIUK-7	GCA_002239875.1_ASM223987v1	GCA_002239875.1	https://ftp.ncbi.nlm.nih.gov/genomes/all/GCA/002/239/875/GCA_002239875.1_ASM223987v1
Klebsiella_pneumoniae_ET11	GCA_018142925.1_ASM1814292v1	GCA_018142925.1	https://ftp.ncbi.nlm.nih.gov/genomes/all/GCA/018/142/925/GCA_018142925.1_ASM1814292v1
Klebsiella_pneumoniae_ET12	GCA_015644675.1_ASM1564467v1	GCA_015644675.1	https://ftp.ncbi.nlm.nih.gov/genomes/all/GCA/015/644/675/GCA_015644675.1_ASM1564467v1
Klebsiella_pneumoniae_ET19	GCA_017846445.1_ASM1784644v1	GCA_017846445.1	https://ftp.ncbi.nlm.nih.gov/genomes/all/GCA/017/846/445/GCA_017846445.1_ASM1784644v1
Klebsiella_pneumoniae_ET2	GCA_017811735.1_ASM1781173v1	GCA_017811735.1	https://ftp.ncbi.nlm.nih.gov/genomes/all/GCA/017/811/735/GCA_017811735.1_ASM1781173v1
Klebsiella_pneumoniae_ET20	GCA_017846505.1_ASM1784650v1	GCA_017846505.1	https://ftp.ncbi.nlm.nih.gov/genomes/all/GCA/017/846/505/GCA_017846505.1_ASM1784650v1
Klebsiella_pneumoniae_ET21	GCA_013280475.1_ASM1328047v1	GCA_013280475.1	https://ftp.ncbi.nlm.nih.gov/genomes/all/GCA/013/280/475/GCA_013280475.1_ASM1328047v1
Klebsiella_pneumoniae_ET3	GCA_017811835.1_ASM1781183v1	GCA_017811835.1	https://ftp.ncbi.nlm.nih.gov/genomes/all/GCA/017/811/835/GCA_017811835.1_ASM1781183v1
Klebsiella_pneumoniae_ET7	GCA_017846695.1_ASM1784669v1	GCA_017846695.1	https://ftp.ncbi.nlm.nih.gov/genomes/all/GCA/017/846/695/GCA_017846695.1_ASM1784669v1
Klebsiella_pneumoniae_ET9	GCA_017846785.1_ASM1784678v1	GCA_017846785.1	https://ftp.ncbi.nlm.nih.gov/genomes/all/GCA/017/846/785/GCA_017846785.1_ASM1784678v1
Klebsiella_pneumoniae_EX412	GCA_019800495.1_ASM1980049v1	GCA_019800495.1	https://ftp.ncbi.nlm.nih.gov/genomes/all/GCA/019/800/495/GCA_019800495.1_ASM1980049v1
Klebsiella_pneumoniae_Ecl_5.VN	GCA_020552715.1_ASM2055271v1	GCA_020552715.1	https://ftp.ncbi.nlm.nih.gov/genomes/all/GCA/020/552/715/GCA_020552715.1_ASM2055271v1
Klebsiella_pneumoniae_EuSCAPE_AT002	GCA_900509885.1_17870_2_1	GCA_900509885.1	https://ftp.ncbi.nlm.nih.gov/genomes/all/GCA/900/509/885/GCA_900509885.1_17870_2_1
Klebsiella_pneumoniae_EuSCAPE_AT006	GCA_900510165.1_17870_2_4	GCA_900510165.1	https://ftp.ncbi.nlm.nih.gov/genomes/all/GCA/900/510/165/GCA_900510165.1_17870_2_4
Klebsiella_pneumoniae_EuSCAPE_AT011	GCA_900511175.1_17870_3_75	GCA_900511175.1	https://ftp.ncbi.nlm.nih.gov/genomes/all/GCA/900/511/175/GCA_900511175.1_17870_3_75
Klebsiella_pneumoniae_EuSCAPE_AT023	GCA_902156025.1_17870_2_14	GCA_902156025.1	https://ftp.ncbi.nlm.nih.gov/genomes/all/GCA/902/156/025/GCA_902156025.1_17870_2_14
Klebsiella_pneumoniae_EuSCAPE_AT025	GCA_900508275.1_19646_3_128	GCA_900508275.1	https://ftp.ncbi.nlm.nih.gov/genomes/all/GCA/900/508/275/GCA_900508275.1_19646_3_128
Klebsiella_pneumoniae_EuSCAPE_AT029	GCA_900511255.1_17870_3_82	GCA_900511255.1	https://ftp.ncbi.nlm.nih.gov/genomes/all/GCA/900/511/255/GCA_900511255.1_17870_3_82
Klebsiella_pneumoniae_EuSCAPE_AT031	GCA_900511405.1_17870_5_2	GCA_900511405.1	https://ftp.ncbi.nlm.nih.gov/genomes/all/GCA/900/511/405/GCA_900511405.1_17870_5_2
Klebsiella_pneumoniae_EuSCAPE_AT032	GCA_900509995.1_17870_2_17	GCA_900509995.1	https://ftp.ncbi.nlm.nih.gov/genomes/all/GCA/900/509/995/GCA_900509995.1_17870_2_17
Klebsiella_pneumoniae_EuSCAPE_BE008	GCA_900506525.1_19506_1_145	GCA_900506525.1	https://ftp.ncbi.nlm.nih.gov/genomes/all/GCA/900/506/525/GCA_900506525.1_19506_1_145
Klebsiella_pneumoniae_EuSCAPE_BE011	GCA_900506505.1_19506_1_148	GCA_900506505.1	https://ftp.ncbi.nlm.nih.gov/genomes/all/GCA/900/506/505/GCA_900506505.1_19506_1_148
Klebsiella_pneumoniae_EuSCAPE_BE014	GCA_900506535.1_19506_1_151	GCA_900506535.1	https://ftp.ncbi.nlm.nih.gov/genomes/all/GCA/900/506/535/GCA_900506535.1_19506_1_151
Klebsiella_pneumoniae_EuSCAPE_BE015	GCA_900506555.1_19506_1_152	GCA_900506555.1	https://ftp.ncbi.nlm.nih.gov/genomes/all/GCA/900/506/555/GCA_900506555.1_19506_1_152
Klebsiella_pneumoniae_EuSCAPE_BE016	GCA_900506575.1_19506_1_153	GCA_900506575.1	https://ftp.ncbi.nlm.nih.gov/genomes/all/GCA/900/506/575/GCA_900506575.1_19506_1_153
Klebsiella_pneumoniae_EuSCAPE_BE017	GCA_900506595.1_19506_1_154	GCA_900506595.1	https://ftp.ncbi.nlm.nih.gov/genomes/all/GCA/900/506/595/GCA_900506595.1_19506_1_154
Klebsiella_pneumoniae_EuSCAPE_BE018	GCA_900506565.1_19506_1_155	GCA_900506565.1	https://ftp.ncbi.nlm.nih.gov/genomes/all/GCA/900/506/565/GCA_900506565.1_19506_1_155
Klebsiella_pneumoniae_EuSCAPE_BE019	GCA_900506585.1_19506_1_156	GCA_900506585.1	https://ftp.ncbi.nlm.nih.gov/genomes/all/GCA/900/506/585/GCA_900506585.1_19506_1_156
Klebsiella_pneumoniae_EuSCAPE_BE020	GCA_900506615.1_19506_1_157	GCA_900506615.1	https://ftp.ncbi.nlm.nih.gov/genomes/all/GCA/900/506/615/GCA_900506615.1_19506_1_157
Klebsiella_pneumoniae_EuSCAPE_BE025	GCA_900506785.1_19506_1_4	GCA_900506785.1	https://ftp.ncbi.nlm.nih.gov/genomes/all/GCA/900/506/785/GCA_900506785.1_19506_1_4
Klebsiella_pneumoniae_EuSCAPE_BE026	GCA_900506865.1_19506_1_5	GCA_900506865.1	https://ftp.ncbi.nlm.nih.gov/genomes/all/GCA/900/506/865/GCA_900506865.1_19506_1_5
Klebsiella_pneumoniae_EuSCAPE_BE030	GCA_900507185.1_19506_1_9	GCA_900507185.1	https://ftp.ncbi.nlm.nih.gov/genomes/all/GCA/900/507/185/GCA_900507185.1_19506_1_9
Klebsiella_pneumoniae_EuSCAPE_BE031	GCA_900506285.1_19506_1_10	GCA_900506285.1	https://ftp.ncbi.nlm.nih.gov/genomes/all/GCA/900/506/285/GCA_900506285.1_19506_1_10
Klebsiella_pneumoniae_EuSCAPE_BE035	GCA_900506455.1_19506_1_14	GCA_900506455.1	https://ftp.ncbi.nlm.nih.gov/genomes/all/GCA/900/506/455/GCA_900506455.1_19506_1_14
Klebsiella_pneumoniae_EuSCAPE_BE036	GCA_900506605.1_19506_1_15	GCA_900506605.1	https://ftp.ncbi.nlm.nih.gov/genomes/all/GCA/900/506/605/GCA_900506605.1_19506_1_15
Klebsiella_pneumoniae_EuSCAPE_BE038	GCA_900506645.1_19506_1_17	GCA_900506645.1	https://ftp.ncbi.nlm.nih.gov/genomes/all/GCA/900/506/645/GCA_900506645.1_19506_1_17
Klebsiella_pneumoniae_EuSCAPE_BE047	GCA_900506715.1_19506_1_26	GCA_900506715.1	https://ftp.ncbi.nlm.nih.gov/genomes/all/GCA/900/506/715/GCA_900506715.1_19506_1_26
Klebsiella_pneumoniae_EuSCAPE_BE053	GCA_900506735.1_19506_1_32	GCA_900506735.1	https://ftp.ncbi.nlm.nih.gov/genomes/all/GCA/900/506/735/GCA_900506735.1_19506_1_32
Klebsiella_pneumoniae_EuSCAPE_BE059	GCA_900506765.1_19506_1_37	GCA_900506765.1	https://ftp.ncbi.nlm.nih.gov/genomes/all/GCA/900/506/765/GCA_900506765.1_19506_1_37
Klebsiella_pneumoniae_EuSCAPE_BE061	GCA_900506815.1_19506_1_39	GCA_900506815.1	https://ftp.ncbi.nlm.nih.gov/genomes/all/GCA/900/506/815/GCA_900506815.1_19506_1_39
Klebsiella_pneumoniae_EuSCAPE_BE062	GCA_900506795.1_19506_1_40	GCA_900506795.1	https://ftp.ncbi.nlm.nih.gov/genomes/all/GCA/900/506/795/GCA_900506795.1_19506_1_40
Klebsiella_pneumoniae_EuSCAPE_BE074	GCA_900506855.1_19506_1_51	GCA_900506855.1	https://ftp.ncbi.nlm.nih.gov/genomes/all/GCA/900/506/855/GCA_900506855.1_19506_1_51
Klebsiella_pneumoniae_EuSCAPE_BE076	GCA_900506905.1_19506_1_53	GCA_900506905.1	https://ftp.ncbi.nlm.nih.gov/genomes/all/GCA/900/506/905/GCA_900506905.1_19506_1_53
Klebsiella_pneumoniae_EuSCAPE_BE078	GCA_902156045.1_19506_1_54	GCA_902156045.1	https://ftp.ncbi.nlm.nih.gov/genomes/all/GCA/902/156/045/GCA_902156045.1_19506_1_54
Klebsiella_pneumoniae_EuSCAPE_BE080	GCA_900506915.1_19506_1_56	GCA_900506915.1	https://ftp.ncbi.nlm.nih.gov/genomes/all/GCA/900/506/915/GCA_900506915.1_19506_1_56
Klebsiella_pneumoniae_EuSCAPE_BE081	GCA_900506955.1_19506_1_57	GCA_900506955.1	https://ftp.ncbi.nlm.nih.gov/genomes/all/GCA/900/506/955/GCA_900506955.1_19506_1_57
Klebsiella_pneumoniae_EuSCAPE_BE082	GCA_900506945.1_19506_1_58	GCA_900506945.1	https://ftp.ncbi.nlm.nih.gov/genomes/all/GCA/900/506/945/GCA_900506945.1_19506_1_58
Klebsiella_pneumoniae_EuSCAPE_BE083	GCA_900506935.1_19506_1_59	GCA_900506935.1	https://ftp.ncbi.nlm.nih.gov/genomes/all/GCA/900/506/935/GCA_900506935.1_19506_1_59
Klebsiella_pneumoniae_EuSCAPE_BE088	GCA_900506985.1_19506_1_64	GCA_900506985.1	https://ftp.ncbi.nlm.nih.gov/genomes/all/GCA/900/506/985/GCA_900506985.1_19506_1_64
Klebsiella_pneumoniae_EuSCAPE_BE092	GCA_902157005.1_19506_1_68	GCA_902157005.1	https://ftp.ncbi.nlm.nih.gov/genomes/all/GCA/902/157/005/GCA_902157005.1_19506_1_68
Klebsiella_pneumoniae_EuSCAPE_BE097	GCA_900507055.1_19506_1_73	GCA_900507055.1	https://ftp.ncbi.nlm.nih.gov/genomes/all/GCA/900/507/055/GCA_900507055.1_19506_1_73
Klebsiella_pneumoniae_EuSCAPE_BE099	GCA_900507065.1_19506_1_75	GCA_900507065.1	https://ftp.ncbi.nlm.nih.gov/genomes/all/GCA/900/507/065/GCA_900507065.1_19506_1_75
Klebsiella_pneumoniae_EuSCAPE_BE100	GCA_900507135.1_19506_1_76	GCA_900507135.1	https://ftp.ncbi.nlm.nih.gov/genomes/all/GCA/900/507/135/GCA_900507135.1_19506_1_76
Klebsiella_pneumoniae_EuSCAPE_BE102	GCA_900507125.1_19506_1_78	GCA_900507125.1	https://ftp.ncbi.nlm.nih.gov/genomes/all/GCA/900/507/125/GCA_900507125.1_19506_1_78
Klebsiella_pneumoniae_EuSCAPE_BE103	GCA_900507095.1_19506_1_79	GCA_900507095.1	https://ftp.ncbi.nlm.nih.gov/genomes/all/GCA/900/507/095/GCA_900507095.1_19506_1_79
Klebsiella_pneumoniae_EuSCAPE_BE105	GCA_900507565.1_19646_2_2	GCA_900507565.1	https://ftp.ncbi.nlm.nih.gov/genomes/all/GCA/900/507/565/GCA_900507565.1_19646_2_2
Klebsiella_pneumoniae_EuSCAPE_BE106	GCA_900507595.1_19646_2_3	GCA_900507595.1	https://ftp.ncbi.nlm.nih.gov/genomes/all/GCA/900/507/595/GCA_900507595.1_19646_2_3
Klebsiella_pneumoniae_EuSCAPE_BE107	GCA_900507725.1_19646_2_4	GCA_900507725.1	https://ftp.ncbi.nlm.nih.gov/genomes/all/GCA/900/507/725/GCA_900507725.1_19646_2_4
Klebsiella_pneumoniae_EuSCAPE_BE108	GCA_900507755.1_19646_2_5	GCA_900507755.1	https://ftp.ncbi.nlm.nih.gov/genomes/all/GCA/900/507/755/GCA_900507755.1_19646_2_5
Klebsiella_pneumoniae_EuSCAPE_BE109	GCA_900507825.1_19646_2_6	GCA_900507825.1	https://ftp.ncbi.nlm.nih.gov/genomes/all/GCA/900/507/825/GCA_900507825.1_19646_2_6
Klebsiella_pneumoniae_EuSCAPE_BE110	GCA_900507885.1_19646_2_7	GCA_900507885.1	https://ftp.ncbi.nlm.nih.gov/genomes/all/GCA/900/507/885/GCA_900507885.1_19646_2_7
Klebsiella_pneumoniae_EuSCAPE_BE111	GCA_900507995.1_19646_2_8	GCA_900507995.1	https://ftp.ncbi.nlm.nih.gov/genomes/all/GCA/900/507/995/GCA_900507995.1_19646_2_8
Klebsiella_pneumoniae_EuSCAPE_BU022	GCA_900516945.1_18174_8_4	GCA_900516945.1	https://ftp.ncbi.nlm.nih.gov/genomes/all/GCA/900/516/945/GCA_900516945.1_18174_8_4
Klebsiella_pneumoniae_EuSCAPE_BU024	GCA_900517065.1_18174_8_6	GCA_900517065.1	https://ftp.ncbi.nlm.nih.gov/genomes/all/GCA/900/517/065/GCA_900517065.1_18174_8_6
Klebsiella_pneumoniae_EuSCAPE_CY006	GCA_900503785.1_18858_1_75	GCA_900503785.1	https://ftp.ncbi.nlm.nih.gov/genomes/all/GCA/900/503/785/GCA_900503785.1_18858_1_75
Klebsiella_pneumoniae_EuSCAPE_CZ001	GCA_900511305.1_17870_4_12	GCA_900511305.1	https://ftp.ncbi.nlm.nih.gov/genomes/all/GCA/900/511/305/GCA_900511305.1_17870_4_12
Klebsiella_pneumoniae_EuSCAPE_CZ002	GCA_900511315.1_17870_4_13	GCA_900511315.1	https://ftp.ncbi.nlm.nih.gov/genomes/all/GCA/900/511/315/GCA_900511315.1_17870_4_13
Klebsiella_pneumoniae_EuSCAPE_CZ003	GCA_900510915.1_17870_3_46	GCA_900510915.1	https://ftp.ncbi.nlm.nih.gov/genomes/all/GCA/900/510/915/GCA_900510915.1_17870_3_46
Klebsiella_pneumoniae_EuSCAPE_CZ004	GCA_900510955.1_17870_3_47	GCA_900510955.1	https://ftp.ncbi.nlm.nih.gov/genomes/all/GCA/900/510/955/GCA_900510955.1_17870_3_47
Klebsiella_pneumoniae_EuSCAPE_CZ006	GCA_900508415.1_19646_3_140	GCA_900508415.1	https://ftp.ncbi.nlm.nih.gov/genomes/all/GCA/900/508/415/GCA_900508415.1_19646_3_140
Klebsiella_pneumoniae_EuSCAPE_CZ008	GCA_900510965.1_17870_3_49	GCA_900510965.1	https://ftp.ncbi.nlm.nih.gov/genomes/all/GCA/900/510/965/GCA_900510965.1_17870_3_49
Klebsiella_pneumoniae_EuSCAPE_CZ010	GCA_900508435.1_19646_3_141	GCA_900508435.1	https://ftp.ncbi.nlm.nih.gov/genomes/all/GCA/900/508/435/GCA_900508435.1_19646_3_141
Klebsiella_pneumoniae_EuSCAPE_CZ011	GCA_900510975.1_17870_3_51	GCA_900510975.1	https://ftp.ncbi.nlm.nih.gov/genomes/all/GCA/900/510/975/GCA_900510975.1_17870_3_51
Klebsiella_pneumoniae_EuSCAPE_CZ014	GCA_900511015.1_17870_3_54	GCA_900511015.1	https://ftp.ncbi.nlm.nih.gov/genomes/all/GCA/900/511/015/GCA_900511015.1_17870_3_54
Klebsiella_pneumoniae_EuSCAPE_CZ015	GCA_900510995.1_17870_3_55	GCA_900510995.1	https://ftp.ncbi.nlm.nih.gov/genomes/all/GCA/900/510/995/GCA_900510995.1_17870_3_55
Klebsiella_pneumoniae_EuSCAPE_CZ016	GCA_900508445.1_19646_3_142	GCA_900508445.1	https://ftp.ncbi.nlm.nih.gov/genomes/all/GCA/900/508/445/GCA_900508445.1_19646_3_142
Klebsiella_pneumoniae_EuSCAPE_CZ017	GCA_900511045.1_17870_3_56	GCA_900511045.1	https://ftp.ncbi.nlm.nih.gov/genomes/all/GCA/900/511/045/GCA_900511045.1_17870_3_56
Klebsiella_pneumoniae_EuSCAPE_CZ018	GCA_900511035.1_17870_3_57	GCA_900511035.1	https://ftp.ncbi.nlm.nih.gov/genomes/all/GCA/900/511/035/GCA_900511035.1_17870_3_57
Klebsiella_pneumoniae_EuSCAPE_CZ021	GCA_900511085.1_17870_3_60	GCA_900511085.1	https://ftp.ncbi.nlm.nih.gov/genomes/all/GCA/900/511/085/GCA_900511085.1_17870_3_60
Klebsiella_pneumoniae_EuSCAPE_CZ022	GCA_900511325.1_17870_4_14	GCA_900511325.1	https://ftp.ncbi.nlm.nih.gov/genomes/all/GCA/900/511/325/GCA_900511325.1_17870_4_14
Klebsiella_pneumoniae_EuSCAPE_CZ024	GCA_900511065.1_17870_3_61	GCA_900511065.1	https://ftp.ncbi.nlm.nih.gov/genomes/all/GCA/900/511/065/GCA_900511065.1_17870_3_61
Klebsiella_pneumoniae_EuSCAPE_CZ025	GCA_900511115.1_17870_3_62	GCA_900511115.1	https://ftp.ncbi.nlm.nih.gov/genomes/all/GCA/900/511/115/GCA_900511115.1_17870_3_62
Klebsiella_pneumoniae_EuSCAPE_CZ026	GCA_900508475.1_19646_3_144	GCA_900508475.1	https://ftp.ncbi.nlm.nih.gov/genomes/all/GCA/900/508/475/GCA_900508475.1_19646_3_144
Klebsiella_pneumoniae_EuSCAPE_CZ028	GCA_900511285.1_17870_4_16	GCA_900511285.1	https://ftp.ncbi.nlm.nih.gov/genomes/all/GCA/900/511/285/GCA_900511285.1_17870_4_16
Klebsiella_pneumoniae_EuSCAPE_CZ029	GCA_900511295.1_17870_4_17	GCA_900511295.1	https://ftp.ncbi.nlm.nih.gov/genomes/all/GCA/900/511/295/GCA_900511295.1_17870_4_17
Klebsiella_pneumoniae_EuSCAPE_CZ030	GCA_900511075.1_17870_3_63	GCA_900511075.1	https://ftp.ncbi.nlm.nih.gov/genomes/all/GCA/900/511/075/GCA_900511075.1_17870_3_63
Klebsiella_pneumoniae_EuSCAPE_CZ031	GCA_900511055.1_17870_3_64	GCA_900511055.1	https://ftp.ncbi.nlm.nih.gov/genomes/all/GCA/900/511/055/GCA_900511055.1_17870_3_64
Klebsiella_pneumoniae_EuSCAPE_CZ032	GCA_900511095.1_17870_3_65	GCA_900511095.1	https://ftp.ncbi.nlm.nih.gov/genomes/all/GCA/900/511/095/GCA_900511095.1_17870_3_65
Klebsiella_pneumoniae_EuSCAPE_CZ034	GCA_900511125.1_17870_3_67	GCA_900511125.1	https://ftp.ncbi.nlm.nih.gov/genomes/all/GCA/900/511/125/GCA_900511125.1_17870_3_67
Klebsiella_pneumoniae_EuSCAPE_CZ039	GCA_900511155.1_17870_3_71	GCA_900511155.1	https://ftp.ncbi.nlm.nih.gov/genomes/all/GCA/900/511/155/GCA_900511155.1_17870_3_71
Klebsiella_pneumoniae_EuSCAPE_DE004	GCA_900512385.1_18174_4_3	GCA_900512385.1	https://ftp.ncbi.nlm.nih.gov/genomes/all/GCA/900/512/385/GCA_900512385.1_18174_4_3
Klebsiella_pneumoniae_EuSCAPE_DE005	GCA_900512495.1_18174_4_4	GCA_900512495.1	https://ftp.ncbi.nlm.nih.gov/genomes/all/GCA/900/512/495/GCA_900512495.1_18174_4_4
Klebsiella_pneumoniae_EuSCAPE_DE010	GCA_900512775.1_18174_4_9	GCA_900512775.1	https://ftp.ncbi.nlm.nih.gov/genomes/all/GCA/900/512/775/GCA_900512775.1_18174_4_9
Klebsiella_pneumoniae_EuSCAPE_DE012	GCA_900511815.1_18174_4_11	GCA_900511815.1	https://ftp.ncbi.nlm.nih.gov/genomes/all/GCA/900/511/815/GCA_900511815.1_18174_4_11
Klebsiella_pneumoniae_EuSCAPE_DE013	GCA_900511915.1_18174_4_12	GCA_900511915.1	https://ftp.ncbi.nlm.nih.gov/genomes/all/GCA/900/511/915/GCA_900511915.1_18174_4_12
Klebsiella_pneumoniae_EuSCAPE_DE017	GCA_900512255.1_18174_4_16	GCA_900512255.1	https://ftp.ncbi.nlm.nih.gov/genomes/all/GCA/900/512/255/GCA_900512255.1_18174_4_16
Klebsiella_pneumoniae_EuSCAPE_DE020	GCA_900512275.1_18174_4_19	GCA_900512275.1	https://ftp.ncbi.nlm.nih.gov/genomes/all/GCA/900/512/275/GCA_900512275.1_18174_4_19
Klebsiella_pneumoniae_EuSCAPE_DE022	GCA_900512335.1_18174_4_21	GCA_900512335.1	https://ftp.ncbi.nlm.nih.gov/genomes/all/GCA/900/512/335/GCA_900512335.1_18174_4_21
Klebsiella_pneumoniae_EuSCAPE_DE026	GCA_900512355.1_18174_4_25	GCA_900512355.1	https://ftp.ncbi.nlm.nih.gov/genomes/all/GCA/900/512/355/GCA_900512355.1_18174_4_25
Klebsiella_pneumoniae_EuSCAPE_DE032	GCA_900512415.1_18174_4_31	GCA_900512415.1	https://ftp.ncbi.nlm.nih.gov/genomes/all/GCA/900/512/415/GCA_900512415.1_18174_4_31
Klebsiella_pneumoniae_EuSCAPE_DE034	GCA_900512365.1_18174_4_33	GCA_900512365.1	https://ftp.ncbi.nlm.nih.gov/genomes/all/GCA/900/512/365/GCA_900512365.1_18174_4_33
Klebsiella_pneumoniae_EuSCAPE_DE036	GCA_900512455.1_18174_4_35	GCA_900512455.1	https://ftp.ncbi.nlm.nih.gov/genomes/all/GCA/900/512/455/GCA_900512455.1_18174_4_35
Klebsiella_pneumoniae_EuSCAPE_DE043	GCA_900512485.1_18174_4_42	GCA_900512485.1	https://ftp.ncbi.nlm.nih.gov/genomes/all/GCA/900/512/485/GCA_900512485.1_18174_4_42
Klebsiella_pneumoniae_EuSCAPE_DE067	GCA_900512585.1_18174_4_66	GCA_900512585.1	https://ftp.ncbi.nlm.nih.gov/genomes/all/GCA/900/512/585/GCA_900512585.1_18174_4_66
Klebsiella_pneumoniae_EuSCAPE_DE069	GCA_900512595.1_18174_4_68	GCA_900512595.1	https://ftp.ncbi.nlm.nih.gov/genomes/all/GCA/900/512/595/GCA_900512595.1_18174_4_68
Klebsiella_pneumoniae_EuSCAPE_DE075	GCA_902156035.1_18174_4_75	GCA_902156035.1	https://ftp.ncbi.nlm.nih.gov/genomes/all/GCA/902/156/035/GCA_902156035.1_18174_4_75
Klebsiella_pneumoniae_EuSCAPE_DE078	GCA_900512665.1_18174_4_78	GCA_900512665.1	https://ftp.ncbi.nlm.nih.gov/genomes/all/GCA/900/512/665/GCA_900512665.1_18174_4_78
Klebsiella_pneumoniae_EuSCAPE_DK001	GCA_900502525.1_18623_2_53	GCA_900502525.1	https://ftp.ncbi.nlm.nih.gov/genomes/all/GCA/900/502/525/GCA_900502525.1_18623_2_53
Klebsiella_pneumoniae_EuSCAPE_DK005	GCA_900502535.1_18623_2_56	GCA_900502535.1	https://ftp.ncbi.nlm.nih.gov/genomes/all/GCA/900/502/535/GCA_900502535.1_18623_2_56
Klebsiella_pneumoniae_EuSCAPE_DK013	GCA_900502585.1_18623_2_64	GCA_900502585.1	https://ftp.ncbi.nlm.nih.gov/genomes/all/GCA/900/502/585/GCA_900502585.1_18623_2_64
Klebsiella_pneumoniae_EuSCAPE_DK017	GCA_900502615.1_18623_2_68	GCA_900502615.1	https://ftp.ncbi.nlm.nih.gov/genomes/all/GCA/900/502/615/GCA_900502615.1_18623_2_68
Klebsiella_pneumoniae_EuSCAPE_EE002	GCA_900511555.1_17870_5_4	GCA_900511555.1	https://ftp.ncbi.nlm.nih.gov/genomes/all/GCA/900/511/555/GCA_900511555.1_17870_5_4
Klebsiella_pneumoniae_EuSCAPE_EE005	GCA_900509955.1_17870_2_19	GCA_900509955.1	https://ftp.ncbi.nlm.nih.gov/genomes/all/GCA/900/509/955/GCA_900509955.1_17870_2_19
Klebsiella_pneumoniae_EuSCAPE_EE006	GCA_900511705.1_17870_5_6	GCA_900511705.1	https://ftp.ncbi.nlm.nih.gov/genomes/all/GCA/900/511/705/GCA_900511705.1_17870_5_6
Klebsiella_pneumoniae_EuSCAPE_EE008	GCA_900511785.1_17870_5_8	GCA_900511785.1	https://ftp.ncbi.nlm.nih.gov/genomes/all/GCA/900/511/785/GCA_900511785.1_17870_5_8
Klebsiella_pneumoniae_EuSCAPE_EE009	GCA_900511835.1_17870_5_9	GCA_900511835.1	https://ftp.ncbi.nlm.nih.gov/genomes/all/GCA/900/511/835/GCA_900511835.1_17870_5_9
Klebsiella_pneumoniae_EuSCAPE_EE013	GCA_900509965.1_17870_2_22	GCA_900509965.1	https://ftp.ncbi.nlm.nih.gov/genomes/all/GCA/900/509/965/GCA_900509965.1_17870_2_22
Klebsiella_pneumoniae_EuSCAPE_EE015	GCA_900510025.1_17870_2_24	GCA_900510025.1	https://ftp.ncbi.nlm.nih.gov/genomes/all/GCA/900/510/025/GCA_900510025.1_17870_2_24
Klebsiella_pneumoniae_EuSCAPE_EE021	GCA_900511345.1_17870_5_14	GCA_900511345.1	https://ftp.ncbi.nlm.nih.gov/genomes/all/GCA/900/511/345/GCA_900511345.1_17870_5_14
Klebsiella_pneumoniae_EuSCAPE_ES043	GCA_900516295.1_18174_8_100	GCA_900516295.1	https://ftp.ncbi.nlm.nih.gov/genomes/all/GCA/900/516/295/GCA_900516295.1_18174_8_100
Klebsiella_pneumoniae_EuSCAPE_ES046	GCA_902156185.1_18174_8_103	GCA_902156185.1	https://ftp.ncbi.nlm.nih.gov/genomes/all/GCA/902/156/185/GCA_902156185.1_18174_8_103
Klebsiella_pneumoniae_EuSCAPE_ES047	GCA_900516255.1_18174_8_104	GCA_900516255.1	https://ftp.ncbi.nlm.nih.gov/genomes/all/GCA/900/516/255/GCA_900516255.1_18174_8_104
Klebsiella_pneumoniae_EuSCAPE_ES050	GCA_900516265.1_18174_8_107	GCA_900516265.1	https://ftp.ncbi.nlm.nih.gov/genomes/all/GCA/900/516/265/GCA_900516265.1_18174_8_107
Klebsiella_pneumoniae_EuSCAPE_ES052	GCA_900516335.1_18174_8_109	GCA_900516335.1	https://ftp.ncbi.nlm.nih.gov/genomes/all/GCA/900/516/335/GCA_900516335.1_18174_8_109
Klebsiella_pneumoniae_EuSCAPE_ES053	GCA_900516345.1_18174_8_110	GCA_900516345.1	https://ftp.ncbi.nlm.nih.gov/genomes/all/GCA/900/516/345/GCA_900516345.1_18174_8_110
Klebsiella_pneumoniae_EuSCAPE_ES054	GCA_900516315.1_18174_8_111	GCA_900516315.1	https://ftp.ncbi.nlm.nih.gov/genomes/all/GCA/900/516/315/GCA_900516315.1_18174_8_111
Klebsiella_pneumoniae_EuSCAPE_ES055	GCA_900516305.1_18174_8_112	GCA_900516305.1	https://ftp.ncbi.nlm.nih.gov/genomes/all/GCA/900/516/305/GCA_900516305.1_18174_8_112
Klebsiella_pneumoniae_EuSCAPE_ES059	GCA_900516385.1_18174_8_116	GCA_900516385.1	https://ftp.ncbi.nlm.nih.gov/genomes/all/GCA/900/516/385/GCA_900516385.1_18174_8_116
Klebsiella_pneumoniae_EuSCAPE_ES062	GCA_900516425.1_18174_8_119	GCA_900516425.1	https://ftp.ncbi.nlm.nih.gov/genomes/all/GCA/900/516/425/GCA_900516425.1_18174_8_119
Klebsiella_pneumoniae_EuSCAPE_ES066	GCA_900516405.1_18174_8_123	GCA_900516405.1	https://ftp.ncbi.nlm.nih.gov/genomes/all/GCA/900/516/405/GCA_900516405.1_18174_8_123
Klebsiella_pneumoniae_EuSCAPE_ES068	GCA_900516435.1_18174_8_125	GCA_900516435.1	https://ftp.ncbi.nlm.nih.gov/genomes/all/GCA/900/516/435/GCA_900516435.1_18174_8_125
Klebsiella_pneumoniae_EuSCAPE_ES069	GCA_900516485.1_18174_8_126	GCA_900516485.1	https://ftp.ncbi.nlm.nih.gov/genomes/all/GCA/900/516/485/GCA_900516485.1_18174_8_126
Klebsiella_pneumoniae_EuSCAPE_ES075	GCA_900516475.1_18174_8_132	GCA_900516475.1	https://ftp.ncbi.nlm.nih.gov/genomes/all/GCA/900/516/475/GCA_900516475.1_18174_8_132
Klebsiella_pneumoniae_EuSCAPE_ES078	GCA_900516515.1_18174_8_135	GCA_900516515.1	https://ftp.ncbi.nlm.nih.gov/genomes/all/GCA/900/516/515/GCA_900516515.1_18174_8_135
Klebsiella_pneumoniae_EuSCAPE_ES079	GCA_900516495.1_18174_8_136	GCA_900516495.1	https://ftp.ncbi.nlm.nih.gov/genomes/all/GCA/900/516/495/GCA_900516495.1_18174_8_136
Klebsiella_pneumoniae_EuSCAPE_ES080	GCA_900516585.1_18174_8_137	GCA_900516585.1	https://ftp.ncbi.nlm.nih.gov/genomes/all/GCA/900/516/585/GCA_900516585.1_18174_8_137
Klebsiella_pneumoniae_EuSCAPE_ES081	GCA_900516555.1_18174_8_138	GCA_900516555.1	https://ftp.ncbi.nlm.nih.gov/genomes/all/GCA/900/516/555/GCA_900516555.1_18174_8_138
Klebsiella_pneumoniae_EuSCAPE_ES082	GCA_900516565.1_18174_8_139	GCA_900516565.1	https://ftp.ncbi.nlm.nih.gov/genomes/all/GCA/900/516/565/GCA_900516565.1_18174_8_139
Klebsiella_pneumoniae_EuSCAPE_ES083	GCA_900516525.1_18174_8_140	GCA_900516525.1	https://ftp.ncbi.nlm.nih.gov/genomes/all/GCA/900/516/525/GCA_900516525.1_18174_8_140
Klebsiella_pneumoniae_EuSCAPE_ES084	GCA_900516535.1_18174_8_141	GCA_900516535.1	https://ftp.ncbi.nlm.nih.gov/genomes/all/GCA/900/516/535/GCA_900516535.1_18174_8_141
Klebsiella_pneumoniae_EuSCAPE_ES089	GCA_902157265.1_18174_8_146	GCA_902157265.1	https://ftp.ncbi.nlm.nih.gov/genomes/all/GCA/902/157/265/GCA_902157265.1_18174_8_146
Klebsiella_pneumoniae_EuSCAPE_ES093	GCA_900516635.1_18174_8_150	GCA_900516635.1	https://ftp.ncbi.nlm.nih.gov/genomes/all/GCA/900/516/635/GCA_900516635.1_18174_8_150
Klebsiella_pneumoniae_EuSCAPE_ES102	GCA_900516655.1_18174_8_159	GCA_900516655.1	https://ftp.ncbi.nlm.nih.gov/genomes/all/GCA/900/516/655/GCA_900516655.1_18174_8_159
Klebsiella_pneumoniae_EuSCAPE_ES103	GCA_900516645.1_18174_8_160	GCA_900516645.1	https://ftp.ncbi.nlm.nih.gov/genomes/all/GCA/900/516/645/GCA_900516645.1_18174_8_160
Klebsiella_pneumoniae_EuSCAPE_ES104	GCA_900516685.1_18174_8_161	GCA_900516685.1	https://ftp.ncbi.nlm.nih.gov/genomes/all/GCA/900/516/685/GCA_900516685.1_18174_8_161
Klebsiella_pneumoniae_EuSCAPE_ES105	GCA_900516695.1_18174_8_162	GCA_900516695.1	https://ftp.ncbi.nlm.nih.gov/genomes/all/GCA/900/516/695/GCA_900516695.1_18174_8_162
Klebsiella_pneumoniae_EuSCAPE_ES109	GCA_900501655.1_18623_1_95	GCA_900501655.1	https://ftp.ncbi.nlm.nih.gov/genomes/all/GCA/900/501/655/GCA_900501655.1_18623_1_95
Klebsiella_pneumoniae_EuSCAPE_ES117	GCA_900500995.1_18623_1_103	GCA_900500995.1	https://ftp.ncbi.nlm.nih.gov/genomes/all/GCA/900/500/995/GCA_900500995.1_18623_1_103
Klebsiella_pneumoniae_EuSCAPE_ES119	GCA_900501035.1_18623_1_105	GCA_900501035.1	https://ftp.ncbi.nlm.nih.gov/genomes/all/GCA/900/501/035/GCA_900501035.1_18623_1_105
Klebsiella_pneumoniae_EuSCAPE_ES129	GCA_900501005.1_18623_1_115	GCA_900501005.1	https://ftp.ncbi.nlm.nih.gov/genomes/all/GCA/900/501/005/GCA_900501005.1_18623_1_115
Klebsiella_pneumoniae_EuSCAPE_ES130	GCA_900501065.1_18623_1_116	GCA_900501065.1	https://ftp.ncbi.nlm.nih.gov/genomes/all/GCA/900/501/065/GCA_900501065.1_18623_1_116
Klebsiella_pneumoniae_EuSCAPE_ES133	GCA_900501155.1_18623_1_119	GCA_900501155.1	https://ftp.ncbi.nlm.nih.gov/genomes/all/GCA/900/501/155/GCA_900501155.1_18623_1_119
Klebsiella_pneumoniae_EuSCAPE_ES141	GCA_900501115.1_18623_1_127	GCA_900501115.1	https://ftp.ncbi.nlm.nih.gov/genomes/all/GCA/900/501/115/GCA_900501115.1_18623_1_127
Klebsiella_pneumoniae_EuSCAPE_ES148	GCA_900501145.1_18623_1_134	GCA_900501145.1	https://ftp.ncbi.nlm.nih.gov/genomes/all/GCA/900/501/145/GCA_900501145.1_18623_1_134
Klebsiella_pneumoniae_EuSCAPE_ES149	GCA_900501135.1_18623_1_135	GCA_900501135.1	https://ftp.ncbi.nlm.nih.gov/genomes/all/GCA/900/501/135/GCA_900501135.1_18623_1_135
Klebsiella_pneumoniae_EuSCAPE_ES150	GCA_900501185.1_18623_1_136	GCA_900501185.1	https://ftp.ncbi.nlm.nih.gov/genomes/all/GCA/900/501/185/GCA_900501185.1_18623_1_136
Klebsiella_pneumoniae_EuSCAPE_ES172	GCA_900501215.1_18623_1_158	GCA_900501215.1	https://ftp.ncbi.nlm.nih.gov/genomes/all/GCA/900/501/215/GCA_900501215.1_18623_1_158
Klebsiella_pneumoniae_EuSCAPE_ES174	GCA_900501205.1_18623_1_160	GCA_900501205.1	https://ftp.ncbi.nlm.nih.gov/genomes/all/GCA/900/501/205/GCA_900501205.1_18623_1_160
Klebsiella_pneumoniae_EuSCAPE_ES182	GCA_900500915.1_18489_5_86	GCA_900500915.1	https://ftp.ncbi.nlm.nih.gov/genomes/all/GCA/900/500/915/GCA_900500915.1_18489_5_86
Klebsiella_pneumoniae_EuSCAPE_ES187	GCA_900500935.1_18489_5_91	GCA_900500935.1	https://ftp.ncbi.nlm.nih.gov/genomes/all/GCA/900/500/935/GCA_900500935.1_18489_5_91
Klebsiella_pneumoniae_EuSCAPE_ES192	GCA_900500955.1_18489_5_96	GCA_900500955.1	https://ftp.ncbi.nlm.nih.gov/genomes/all/GCA/900/500/955/GCA_900500955.1_18489_5_96
Klebsiella_pneumoniae_EuSCAPE_ES202	GCA_900517155.1_18489_5_106	GCA_900517155.1	https://ftp.ncbi.nlm.nih.gov/genomes/all/GCA/900/517/155/GCA_900517155.1_18489_5_106
Klebsiella_pneumoniae_EuSCAPE_ES210	GCA_900517225.1_18489_5_114	GCA_900517225.1	https://ftp.ncbi.nlm.nih.gov/genomes/all/GCA/900/517/225/GCA_900517225.1_18489_5_114
Klebsiella_pneumoniae_EuSCAPE_ES211	GCA_900517255.1_18489_5_115	GCA_900517255.1	https://ftp.ncbi.nlm.nih.gov/genomes/all/GCA/900/517/255/GCA_900517255.1_18489_5_115
Klebsiella_pneumoniae_EuSCAPE_ES219	GCA_900517265.1_18489_5_124	GCA_900517265.1	https://ftp.ncbi.nlm.nih.gov/genomes/all/GCA/900/517/265/GCA_900517265.1_18489_5_124
Klebsiella_pneumoniae_EuSCAPE_ES228	GCA_900517385.1_18489_5_132	GCA_900517385.1	https://ftp.ncbi.nlm.nih.gov/genomes/all/GCA/900/517/385/GCA_900517385.1_18489_5_132
Klebsiella_pneumoniae_EuSCAPE_ES234	GCA_900517365.1_18489_5_138	GCA_900517365.1	https://ftp.ncbi.nlm.nih.gov/genomes/all/GCA/900/517/365/GCA_900517365.1_18489_5_138
Klebsiella_pneumoniae_EuSCAPE_ES246	GCA_900517525.1_18489_5_150	GCA_900517525.1	https://ftp.ncbi.nlm.nih.gov/genomes/all/GCA/900/517/525/GCA_900517525.1_18489_5_150
Klebsiella_pneumoniae_EuSCAPE_ES248	GCA_900517505.1_18489_5_152	GCA_900517505.1	https://ftp.ncbi.nlm.nih.gov/genomes/all/GCA/900/517/505/GCA_900517505.1_18489_5_152
Klebsiella_pneumoniae_EuSCAPE_ES249	GCA_900517515.1_18489_5_153	GCA_900517515.1	https://ftp.ncbi.nlm.nih.gov/genomes/all/GCA/900/517/515/GCA_900517515.1_18489_5_153
Klebsiella_pneumoniae_EuSCAPE_ES250	GCA_900517545.1_18489_5_154	GCA_900517545.1	https://ftp.ncbi.nlm.nih.gov/genomes/all/GCA/900/517/545/GCA_900517545.1_18489_5_154
Klebsiella_pneumoniae_EuSCAPE_ES251	GCA_900517555.1_18489_5_155	GCA_900517555.1	https://ftp.ncbi.nlm.nih.gov/genomes/all/GCA/900/517/555/GCA_900517555.1_18489_5_155
Klebsiella_pneumoniae_EuSCAPE_ES252	GCA_900517565.1_18489_5_156	GCA_900517565.1	https://ftp.ncbi.nlm.nih.gov/genomes/all/GCA/900/517/565/GCA_900517565.1_18489_5_156
Klebsiella_pneumoniae_EuSCAPE_ES253	GCA_900517575.1_18489_5_157	GCA_900517575.1	https://ftp.ncbi.nlm.nih.gov/genomes/all/GCA/900/517/575/GCA_900517575.1_18489_5_157
Klebsiella_pneumoniae_EuSCAPE_ES254	GCA_900517585.1_18489_5_158	GCA_900517585.1	https://ftp.ncbi.nlm.nih.gov/genomes/all/GCA/900/517/585/GCA_900517585.1_18489_5_158
Klebsiella_pneumoniae_EuSCAPE_ES261	GCA_900517095.1_18489_5_1	GCA_900517095.1	https://ftp.ncbi.nlm.nih.gov/genomes/all/GCA/900/517/095/GCA_900517095.1_18489_5_1
Klebsiella_pneumoniae_EuSCAPE_ES262	GCA_900517645.1_18489_5_2	GCA_900517645.1	https://ftp.ncbi.nlm.nih.gov/genomes/all/GCA/900/517/645/GCA_900517645.1_18489_5_2
Klebsiella_pneumoniae_EuSCAPE_ES263	GCA_900517755.1_18489_5_3	GCA_900517755.1	https://ftp.ncbi.nlm.nih.gov/genomes/all/GCA/900/517/755/GCA_900517755.1_18489_5_3
Klebsiella_pneumoniae_EuSCAPE_ES265	GCA_900500755.1_18489_5_5	GCA_900500755.1	https://ftp.ncbi.nlm.nih.gov/genomes/all/GCA/900/500/755/GCA_900500755.1_18489_5_5
Klebsiella_pneumoniae_EuSCAPE_ES269	GCA_900500945.1_18489_5_9	GCA_900500945.1	https://ftp.ncbi.nlm.nih.gov/genomes/all/GCA/900/500/945/GCA_900500945.1_18489_5_9
Klebsiella_pneumoniae_EuSCAPE_ES270	GCA_900517125.1_18489_5_10	GCA_900517125.1	https://ftp.ncbi.nlm.nih.gov/genomes/all/GCA/900/517/125/GCA_900517125.1_18489_5_10
Klebsiella_pneumoniae_EuSCAPE_ES271	GCA_900517235.1_18489_5_11	GCA_900517235.1	https://ftp.ncbi.nlm.nih.gov/genomes/all/GCA/900/517/235/GCA_900517235.1_18489_5_11
Klebsiella_pneumoniae_EuSCAPE_ES279	GCA_900517625.1_18489_5_19	GCA_900517625.1	https://ftp.ncbi.nlm.nih.gov/genomes/all/GCA/900/517/625/GCA_900517625.1_18489_5_19
Klebsiella_pneumoniae_EuSCAPE_ES283	GCA_900517675.1_18489_5_23	GCA_900517675.1	https://ftp.ncbi.nlm.nih.gov/genomes/all/GCA/900/517/675/GCA_900517675.1_18489_5_23
Klebsiella_pneumoniae_EuSCAPE_ES285	GCA_900517695.1_18489_5_25	GCA_900517695.1	https://ftp.ncbi.nlm.nih.gov/genomes/all/GCA/900/517/695/GCA_900517695.1_18489_5_25
Klebsiella_pneumoniae_EuSCAPE_FR003	GCA_900511565.1_17870_5_39	GCA_900511565.1	https://ftp.ncbi.nlm.nih.gov/genomes/all/GCA/900/511/565/GCA_900511565.1_17870_5_39
Klebsiella_pneumoniae_EuSCAPE_FR005	GCA_900510355.1_17870_2_62	GCA_900510355.1	https://ftp.ncbi.nlm.nih.gov/genomes/all/GCA/900/510/355/GCA_900510355.1_17870_2_62
Klebsiella_pneumoniae_EuSCAPE_FR007	GCA_900511635.1_17870_5_41	GCA_900511635.1	https://ftp.ncbi.nlm.nih.gov/genomes/all/GCA/900/511/635/GCA_900511635.1_17870_5_41
Klebsiella_pneumoniae_EuSCAPE_FR008	GCA_900510415.1_17870_2_63	GCA_900510415.1	https://ftp.ncbi.nlm.nih.gov/genomes/all/GCA/900/510/415/GCA_900510415.1_17870_2_63
Klebsiella_pneumoniae_EuSCAPE_FR011	GCA_900510405.1_17870_2_64	GCA_900510405.1	https://ftp.ncbi.nlm.nih.gov/genomes/all/GCA/900/510/405/GCA_900510405.1_17870_2_64
Klebsiella_pneumoniae_EuSCAPE_FR012	GCA_900511575.1_17870_5_44	GCA_900511575.1	https://ftp.ncbi.nlm.nih.gov/genomes/all/GCA/900/511/575/GCA_900511575.1_17870_5_44
Klebsiella_pneumoniae_EuSCAPE_FR014	GCA_900510425.1_17870_2_66	GCA_900510425.1	https://ftp.ncbi.nlm.nih.gov/genomes/all/GCA/900/510/425/GCA_900510425.1_17870_2_66
Klebsiella_pneumoniae_EuSCAPE_FR017	GCA_900511595.1_17870_5_45	GCA_900511595.1	https://ftp.ncbi.nlm.nih.gov/genomes/all/GCA/900/511/595/GCA_900511595.1_17870_5_45
Klebsiella_pneumoniae_EuSCAPE_FR028	GCA_900511655.1_17870_5_53	GCA_900511655.1	https://ftp.ncbi.nlm.nih.gov/genomes/all/GCA/900/511/655/GCA_900511655.1_17870_5_53
Klebsiella_pneumoniae_EuSCAPE_FR030	GCA_900511645.1_17870_5_54	GCA_900511645.1	https://ftp.ncbi.nlm.nih.gov/genomes/all/GCA/900/511/645/GCA_900511645.1_17870_5_54
Klebsiella_pneumoniae_EuSCAPE_FR035	GCA_900510505.1_17870_2_73	GCA_900510505.1	https://ftp.ncbi.nlm.nih.gov/genomes/all/GCA/900/510/505/GCA_900510505.1_17870_2_73
Klebsiella_pneumoniae_EuSCAPE_FR036	GCA_900511695.1_17870_5_59	GCA_900511695.1	https://ftp.ncbi.nlm.nih.gov/genomes/all/GCA/900/511/695/GCA_900511695.1_17870_5_59
Klebsiella_pneumoniae_EuSCAPE_FR040	GCA_900502915.1_18623_5_59	GCA_900502915.1	https://ftp.ncbi.nlm.nih.gov/genomes/all/GCA/900/502/915/GCA_900502915.1_18623_5_59
Klebsiella_pneumoniae_EuSCAPE_FR041	GCA_900510485.1_17870_2_76	GCA_900510485.1	https://ftp.ncbi.nlm.nih.gov/genomes/all/GCA/900/510/485/GCA_900510485.1_17870_2_76
Klebsiella_pneumoniae_EuSCAPE_FR043	GCA_900510545.1_17870_2_78	GCA_900510545.1	https://ftp.ncbi.nlm.nih.gov/genomes/all/GCA/900/510/545/GCA_900510545.1_17870_2_78
Klebsiella_pneumoniae_EuSCAPE_FR044	GCA_900510535.1_17870_2_79	GCA_900510535.1	https://ftp.ncbi.nlm.nih.gov/genomes/all/GCA/900/510/535/GCA_900510535.1_17870_2_79
Klebsiella_pneumoniae_EuSCAPE_FR049	GCA_900508345.1_19646_3_133	GCA_900508345.1	https://ftp.ncbi.nlm.nih.gov/genomes/all/GCA/900/508/345/GCA_900508345.1_19646_3_133
Klebsiella_pneumoniae_EuSCAPE_FR050	GCA_900511715.1_17870_5_64	GCA_900511715.1	https://ftp.ncbi.nlm.nih.gov/genomes/all/GCA/900/511/715/GCA_900511715.1_17870_5_64
Klebsiella_pneumoniae_EuSCAPE_FR056	GCA_902156155.1_17870_5_68	GCA_902156155.1	https://ftp.ncbi.nlm.nih.gov/genomes/all/GCA/902/156/155/GCA_902156155.1_17870_5_68
Klebsiella_pneumoniae_EuSCAPE_FR057	GCA_900511745.1_17870_5_69	GCA_900511745.1	https://ftp.ncbi.nlm.nih.gov/genomes/all/GCA/900/511/745/GCA_900511745.1_17870_5_69
Klebsiella_pneumoniae_EuSCAPE_FR062	GCA_900511765.1_17870_5_72	GCA_900511765.1	https://ftp.ncbi.nlm.nih.gov/genomes/all/GCA/900/511/765/GCA_900511765.1_17870_5_72
Klebsiella_pneumoniae_EuSCAPE_FR067	GCA_900510945.1_17870_3_5	GCA_900510945.1	https://ftp.ncbi.nlm.nih.gov/genomes/all/GCA/900/510/945/GCA_900510945.1_17870_3_5
Klebsiella_pneumoniae_EuSCAPE_FR068	GCA_900511735.1_17870_5_75	GCA_900511735.1	https://ftp.ncbi.nlm.nih.gov/genomes/all/GCA/900/511/735/GCA_900511735.1_17870_5_75
Klebsiella_pneumoniae_EuSCAPE_FR070	GCA_900511775.1_17870_5_78	GCA_900511775.1	https://ftp.ncbi.nlm.nih.gov/genomes/all/GCA/900/511/775/GCA_900511775.1_17870_5_78
Klebsiella_pneumoniae_EuSCAPE_FR071	GCA_900511025.1_17870_3_6	GCA_900511025.1	https://ftp.ncbi.nlm.nih.gov/genomes/all/GCA/900/511/025/GCA_900511025.1_17870_3_6
Klebsiella_pneumoniae_EuSCAPE_FR072	GCA_900511135.1_17870_3_7	GCA_900511135.1	https://ftp.ncbi.nlm.nih.gov/genomes/all/GCA/900/511/135/GCA_900511135.1_17870_3_7
Klebsiella_pneumoniae_EuSCAPE_FR079	GCA_900511265.1_17870_4_1	GCA_900511265.1	https://ftp.ncbi.nlm.nih.gov/genomes/all/GCA/900/511/265/GCA_900511265.1_17870_4_1
Klebsiella_pneumoniae_EuSCAPE_GR001	GCA_900501265.1_18623_1_2	GCA_900501265.1	https://ftp.ncbi.nlm.nih.gov/genomes/all/GCA/900/501/265/GCA_900501265.1_18623_1_2
Klebsiella_pneumoniae_EuSCAPE_GR006	GCA_900517835.1_18489_5_43	GCA_900517835.1	https://ftp.ncbi.nlm.nih.gov/genomes/all/GCA/900/517/835/GCA_900517835.1_18489_5_43
Klebsiella_pneumoniae_EuSCAPE_GR010	GCA_900501575.1_18623_1_9	GCA_900501575.1	https://ftp.ncbi.nlm.nih.gov/genomes/all/GCA/900/501/575/GCA_900501575.1_18623_1_9
Klebsiella_pneumoniae_EuSCAPE_GR016	GCA_900500745.1_18489_5_47	GCA_900500745.1	https://ftp.ncbi.nlm.nih.gov/genomes/all/GCA/900/500/745/GCA_900500745.1_18489_5_47
Klebsiella_pneumoniae_EuSCAPE_GR022	GCA_900500705.1_18489_5_51	GCA_900500705.1	https://ftp.ncbi.nlm.nih.gov/genomes/all/GCA/900/500/705/GCA_900500705.1_18489_5_51
Klebsiella_pneumoniae_EuSCAPE_GR026	GCA_900500735.1_18489_5_53	GCA_900500735.1	https://ftp.ncbi.nlm.nih.gov/genomes/all/GCA/900/500/735/GCA_900500735.1_18489_5_53
Klebsiella_pneumoniae_EuSCAPE_GR027	GCA_900500715.1_18489_5_54	GCA_900500715.1	https://ftp.ncbi.nlm.nih.gov/genomes/all/GCA/900/500/715/GCA_900500715.1_18489_5_54
Klebsiella_pneumoniae_EuSCAPE_GR031	GCA_900500765.1_18489_5_58	GCA_900500765.1	https://ftp.ncbi.nlm.nih.gov/genomes/all/GCA/900/500/765/GCA_900500765.1_18489_5_58
Klebsiella_pneumoniae_EuSCAPE_GR032	GCA_900500775.1_18489_5_59	GCA_900500775.1	https://ftp.ncbi.nlm.nih.gov/genomes/all/GCA/900/500/775/GCA_900500775.1_18489_5_59
Klebsiella_pneumoniae_EuSCAPE_GR033	GCA_900500805.1_18489_5_60	GCA_900500805.1	https://ftp.ncbi.nlm.nih.gov/genomes/all/GCA/900/500/805/GCA_900500805.1_18489_5_60
Klebsiella_pneumoniae_EuSCAPE_GR074	GCA_900500895.1_18489_5_80	GCA_900500895.1	https://ftp.ncbi.nlm.nih.gov/genomes/all/GCA/900/500/895/GCA_900500895.1_18489_5_80
Klebsiella_pneumoniae_EuSCAPE_GR094	GCA_902156165.1_18623_2_7	GCA_902156165.1	https://ftp.ncbi.nlm.nih.gov/genomes/all/GCA/902/156/165/GCA_902156165.1_18623_2_7
Klebsiella_pneumoniae_EuSCAPE_GR105	GCA_900502075.1_18623_2_14	GCA_900502075.1	https://ftp.ncbi.nlm.nih.gov/genomes/all/GCA/900/502/075/GCA_900502075.1_18623_2_14
Klebsiella_pneumoniae_EuSCAPE_GR108	GCA_900501455.1_18623_1_54	GCA_900501455.1	https://ftp.ncbi.nlm.nih.gov/genomes/all/GCA/900/501/455/GCA_900501455.1_18623_1_54
Klebsiella_pneumoniae_EuSCAPE_GR121	GCA_900502285.1_18623_2_20	GCA_900502285.1	https://ftp.ncbi.nlm.nih.gov/genomes/all/GCA/900/502/285/GCA_900502285.1_18623_2_20
Klebsiella_pneumoniae_EuSCAPE_GR124	GCA_900502295.1_18623_2_21	GCA_900502295.1	https://ftp.ncbi.nlm.nih.gov/genomes/all/GCA/900/502/295/GCA_900502295.1_18623_2_21
Klebsiella_pneumoniae_EuSCAPE_GR125	GCA_900502305.1_18623_2_22	GCA_900502305.1	https://ftp.ncbi.nlm.nih.gov/genomes/all/GCA/900/502/305/GCA_900502305.1_18623_2_22
Klebsiella_pneumoniae_EuSCAPE_GR133	GCA_900502325.1_18623_2_25	GCA_900502325.1	https://ftp.ncbi.nlm.nih.gov/genomes/all/GCA/900/502/325/GCA_900502325.1_18623_2_25
Klebsiella_pneumoniae_EuSCAPE_GR135	GCA_900501515.1_18623_1_69	GCA_900501515.1	https://ftp.ncbi.nlm.nih.gov/genomes/all/GCA/900/501/515/GCA_900501515.1_18623_1_69
Klebsiella_pneumoniae_EuSCAPE_HR001	GCA_900505635.1_19084_4_22	GCA_900505635.1	https://ftp.ncbi.nlm.nih.gov/genomes/all/GCA/900/505/635/GCA_900505635.1_19084_4_22
Klebsiella_pneumoniae_EuSCAPE_HR005	GCA_900503335.1_18858_1_24	GCA_900503335.1	https://ftp.ncbi.nlm.nih.gov/genomes/all/GCA/900/503/335/GCA_900503335.1_18858_1_24
Klebsiella_pneumoniae_EuSCAPE_HR007	GCA_900505665.1_19084_4_26	GCA_900505665.1	https://ftp.ncbi.nlm.nih.gov/genomes/all/GCA/900/505/665/GCA_900505665.1_19084_4_26
Klebsiella_pneumoniae_EuSCAPE_HR008	GCA_900505655.1_19084_4_27	GCA_900505655.1	https://ftp.ncbi.nlm.nih.gov/genomes/all/GCA/900/505/655/GCA_900505655.1_19084_4_27
Klebsiella_pneumoniae_EuSCAPE_HR010	GCA_900505685.1_19084_4_29	GCA_900505685.1	https://ftp.ncbi.nlm.nih.gov/genomes/all/GCA/900/505/685/GCA_900505685.1_19084_4_29
Klebsiella_pneumoniae_EuSCAPE_HR013	GCA_900505725.1_19084_4_32	GCA_900505725.1	https://ftp.ncbi.nlm.nih.gov/genomes/all/GCA/900/505/725/GCA_900505725.1_19084_4_32
Klebsiella_pneumoniae_EuSCAPE_HR014	GCA_900505735.1_19084_4_33	GCA_900505735.1	https://ftp.ncbi.nlm.nih.gov/genomes/all/GCA/900/505/735/GCA_900505735.1_19084_4_33
Klebsiella_pneumoniae_EuSCAPE_HR017	GCA_900505775.1_19084_4_36	GCA_900505775.1	https://ftp.ncbi.nlm.nih.gov/genomes/all/GCA/900/505/775/GCA_900505775.1_19084_4_36
Klebsiella_pneumoniae_EuSCAPE_HR022	GCA_900505755.1_19084_4_39	GCA_900505755.1	https://ftp.ncbi.nlm.nih.gov/genomes/all/GCA/900/505/755/GCA_900505755.1_19084_4_39
Klebsiella_pneumoniae_EuSCAPE_HR024	GCA_900505795.1_19084_4_41	GCA_900505795.1	https://ftp.ncbi.nlm.nih.gov/genomes/all/GCA/900/505/795/GCA_900505795.1_19084_4_41
Klebsiella_pneumoniae_EuSCAPE_HR029	GCA_900505915.1_19084_4_45	GCA_900505915.1	https://ftp.ncbi.nlm.nih.gov/genomes/all/GCA/900/505/915/GCA_900505915.1_19084_4_45
Klebsiella_pneumoniae_EuSCAPE_HR035	GCA_900505895.1_19084_4_50	GCA_900505895.1	https://ftp.ncbi.nlm.nih.gov/genomes/all/GCA/900/505/895/GCA_900505895.1_19084_4_50
Klebsiella_pneumoniae_EuSCAPE_HR038	GCA_900505905.1_19084_4_53	GCA_900505905.1	https://ftp.ncbi.nlm.nih.gov/genomes/all/GCA/900/505/905/GCA_900505905.1_19084_4_53
Klebsiella_pneumoniae_EuSCAPE_HR039	GCA_900505885.1_19084_4_54	GCA_900505885.1	https://ftp.ncbi.nlm.nih.gov/genomes/all/GCA/900/505/885/GCA_900505885.1_19084_4_54
Klebsiella_pneumoniae_EuSCAPE_HR042	GCA_900505925.1_19084_4_57	GCA_900505925.1	https://ftp.ncbi.nlm.nih.gov/genomes/all/GCA/900/505/925/GCA_900505925.1_19084_4_57
Klebsiella_pneumoniae_EuSCAPE_HR046	GCA_900505945.1_19084_4_60	GCA_900505945.1	https://ftp.ncbi.nlm.nih.gov/genomes/all/GCA/900/505/945/GCA_900505945.1_19084_4_60
Klebsiella_pneumoniae_EuSCAPE_HR047	GCA_900505935.1_19084_4_61	GCA_900505935.1	https://ftp.ncbi.nlm.nih.gov/genomes/all/GCA/900/505/935/GCA_900505935.1_19084_4_61
Klebsiella_pneumoniae_EuSCAPE_HR053	GCA_900505975.1_19084_4_67	GCA_900505975.1	https://ftp.ncbi.nlm.nih.gov/genomes/all/GCA/900/505/975/GCA_900505975.1_19084_4_67
Klebsiella_pneumoniae_EuSCAPE_HR057	GCA_900506035.1_19084_4_70	GCA_900506035.1	https://ftp.ncbi.nlm.nih.gov/genomes/all/GCA/900/506/035/GCA_900506035.1_19084_4_70
Klebsiella_pneumoniae_EuSCAPE_HR059	GCA_900506015.1_19084_4_72	GCA_900506015.1	https://ftp.ncbi.nlm.nih.gov/genomes/all/GCA/900/506/015/GCA_900506015.1_19084_4_72
Klebsiella_pneumoniae_EuSCAPE_HR061	GCA_900506045.1_19084_4_74	GCA_900506045.1	https://ftp.ncbi.nlm.nih.gov/genomes/all/GCA/900/506/045/GCA_900506045.1_19084_4_74
Klebsiella_pneumoniae_EuSCAPE_HR062	GCA_900506075.1_19084_4_75	GCA_900506075.1	https://ftp.ncbi.nlm.nih.gov/genomes/all/GCA/900/506/075/GCA_900506075.1_19084_4_75
Klebsiella_pneumoniae_EuSCAPE_HR063	GCA_900506065.1_19084_4_76	GCA_900506065.1	https://ftp.ncbi.nlm.nih.gov/genomes/all/GCA/900/506/065/GCA_900506065.1_19084_4_76
Klebsiella_pneumoniae_EuSCAPE_HR065	GCA_900506085.1_19084_4_78	GCA_900506085.1	https://ftp.ncbi.nlm.nih.gov/genomes/all/GCA/900/506/085/GCA_900506085.1_19084_4_78
Klebsiella_pneumoniae_EuSCAPE_HR066	GCA_900506115.1_19084_4_79	GCA_900506115.1	https://ftp.ncbi.nlm.nih.gov/genomes/all/GCA/900/506/115/GCA_900506115.1_19084_4_79
Klebsiella_pneumoniae_EuSCAPE_HR068	GCA_900506105.1_19084_4_81	GCA_900506105.1	https://ftp.ncbi.nlm.nih.gov/genomes/all/GCA/900/506/105/GCA_900506105.1_19084_4_81
Klebsiella_pneumoniae_EuSCAPE_HR069	GCA_900506135.1_19084_4_82	GCA_900506135.1	https://ftp.ncbi.nlm.nih.gov/genomes/all/GCA/900/506/135/GCA_900506135.1_19084_4_82
Klebsiella_pneumoniae_EuSCAPE_HR071	GCA_900506125.1_19084_4_84	GCA_900506125.1	https://ftp.ncbi.nlm.nih.gov/genomes/all/GCA/900/506/125/GCA_900506125.1_19084_4_84
Klebsiella_pneumoniae_EuSCAPE_HR074	GCA_900506165.1_19084_4_87	GCA_900506165.1	https://ftp.ncbi.nlm.nih.gov/genomes/all/GCA/900/506/165/GCA_900506165.1_19084_4_87
Klebsiella_pneumoniae_EuSCAPE_HR075	GCA_900503415.1_18858_1_30	GCA_900503415.1	https://ftp.ncbi.nlm.nih.gov/genomes/all/GCA/900/503/415/GCA_900503415.1_18858_1_30
Klebsiella_pneumoniae_EuSCAPE_HR076	GCA_900506175.1_19084_4_88	GCA_900506175.1	https://ftp.ncbi.nlm.nih.gov/genomes/all/GCA/900/506/175/GCA_900506175.1_19084_4_88
Klebsiella_pneumoniae_EuSCAPE_HR080	GCA_900506225.1_19084_4_92	GCA_900506225.1	https://ftp.ncbi.nlm.nih.gov/genomes/all/GCA/900/506/225/GCA_900506225.1_19084_4_92
Klebsiella_pneumoniae_EuSCAPE_HR088	GCA_900506275.1_19084_4_99	GCA_900506275.1	https://ftp.ncbi.nlm.nih.gov/genomes/all/GCA/900/506/275/GCA_900506275.1_19084_4_99
Klebsiella_pneumoniae_EuSCAPE_HR090	GCA_900505025.1_19084_4_112	GCA_900505025.1	https://ftp.ncbi.nlm.nih.gov/genomes/all/GCA/900/505/025/GCA_900505025.1_19084_4_112
Klebsiella_pneumoniae_EuSCAPE_HR091	GCA_900504945.1_19084_4_102	GCA_900504945.1	https://ftp.ncbi.nlm.nih.gov/genomes/all/GCA/900/504/945/GCA_900504945.1_19084_4_102
Klebsiella_pneumoniae_EuSCAPE_HR092	GCA_900504975.1_19084_4_103	GCA_900504975.1	https://ftp.ncbi.nlm.nih.gov/genomes/all/GCA/900/504/975/GCA_900504975.1_19084_4_103
Klebsiella_pneumoniae_EuSCAPE_HR099	GCA_900504965.1_19084_4_108	GCA_900504965.1	https://ftp.ncbi.nlm.nih.gov/genomes/all/GCA/900/504/965/GCA_900504965.1_19084_4_108
Klebsiella_pneumoniae_EuSCAPE_HR101	GCA_900505005.1_19084_4_110	GCA_900505005.1	https://ftp.ncbi.nlm.nih.gov/genomes/all/GCA/900/505/005/GCA_900505005.1_19084_4_110
Klebsiella_pneumoniae_EuSCAPE_HR103	GCA_900504935.1_19084_4_101	GCA_900504935.1	https://ftp.ncbi.nlm.nih.gov/genomes/all/GCA/900/504/935/GCA_900504935.1_19084_4_101
Klebsiella_pneumoniae_EuSCAPE_HR104	GCA_900505035.1_19084_4_113	GCA_900505035.1	https://ftp.ncbi.nlm.nih.gov/genomes/all/GCA/900/505/035/GCA_900505035.1_19084_4_113
Klebsiella_pneumoniae_EuSCAPE_HR106	GCA_900500965.1_18623_1_1	GCA_900500965.1	https://ftp.ncbi.nlm.nih.gov/genomes/all/GCA/900/500/965/GCA_900500965.1_18623_1_1
Klebsiella_pneumoniae_EuSCAPE_HR107	GCA_900517815.1_18489_5_37	GCA_900517815.1	https://ftp.ncbi.nlm.nih.gov/genomes/all/GCA/900/517/815/GCA_900517815.1_18489_5_37
Klebsiella_pneumoniae_EuSCAPE_HR108	GCA_900517825.1_18489_5_38	GCA_900517825.1	https://ftp.ncbi.nlm.nih.gov/genomes/all/GCA/900/517/825/GCA_900517825.1_18489_5_38
Klebsiella_pneumoniae_EuSCAPE_HU001	GCA_900517115.1_18174_8_7	GCA_900517115.1	https://ftp.ncbi.nlm.nih.gov/genomes/all/GCA/900/517/115/GCA_900517115.1_18174_8_7
Klebsiella_pneumoniae_EuSCAPE_HU002	GCA_900517085.1_18174_8_8	GCA_900517085.1	https://ftp.ncbi.nlm.nih.gov/genomes/all/GCA/900/517/085/GCA_900517085.1_18174_8_8
Klebsiella_pneumoniae_EuSCAPE_HU003	GCA_900517135.1_18174_8_9	GCA_900517135.1	https://ftp.ncbi.nlm.nih.gov/genomes/all/GCA/900/517/135/GCA_900517135.1_18174_8_9
Klebsiella_pneumoniae_EuSCAPE_HU005	GCA_900516325.1_18174_8_11	GCA_900516325.1	https://ftp.ncbi.nlm.nih.gov/genomes/all/GCA/900/516/325/GCA_900516325.1_18174_8_11
Klebsiella_pneumoniae_EuSCAPE_HU007	GCA_900516445.1_18174_8_13	GCA_900516445.1	https://ftp.ncbi.nlm.nih.gov/genomes/all/GCA/900/516/445/GCA_900516445.1_18174_8_13
Klebsiella_pneumoniae_EuSCAPE_HU008	GCA_900516595.1_18174_8_14	GCA_900516595.1	https://ftp.ncbi.nlm.nih.gov/genomes/all/GCA/900/516/595/GCA_900516595.1_18174_8_14
Klebsiella_pneumoniae_EuSCAPE_HU010	GCA_900516665.1_18174_8_16	GCA_900516665.1	https://ftp.ncbi.nlm.nih.gov/genomes/all/GCA/900/516/665/GCA_900516665.1_18174_8_16
Klebsiella_pneumoniae_EuSCAPE_HU011	GCA_900516725.1_18174_8_17	GCA_900516725.1	https://ftp.ncbi.nlm.nih.gov/genomes/all/GCA/900/516/725/GCA_900516725.1_18174_8_17
Klebsiella_pneumoniae_EuSCAPE_HU012	GCA_900516715.1_18174_8_18	GCA_900516715.1	https://ftp.ncbi.nlm.nih.gov/genomes/all/GCA/900/516/715/GCA_900516715.1_18174_8_18
Klebsiella_pneumoniae_EuSCAPE_HU013	GCA_900516745.1_18174_8_19	GCA_900516745.1	https://ftp.ncbi.nlm.nih.gov/genomes/all/GCA/900/516/745/GCA_900516745.1_18174_8_19
Klebsiella_pneumoniae_EuSCAPE_HU015	GCA_900516755.1_18174_8_21	GCA_900516755.1	https://ftp.ncbi.nlm.nih.gov/genomes/all/GCA/900/516/755/GCA_900516755.1_18174_8_21
Klebsiella_pneumoniae_EuSCAPE_HU016	GCA_900516775.1_18174_8_22	GCA_900516775.1	https://ftp.ncbi.nlm.nih.gov/genomes/all/GCA/900/516/775/GCA_900516775.1_18174_8_22
Klebsiella_pneumoniae_EuSCAPE_HU017	GCA_900516795.1_18174_8_23	GCA_900516795.1	https://ftp.ncbi.nlm.nih.gov/genomes/all/GCA/900/516/795/GCA_900516795.1_18174_8_23
Klebsiella_pneumoniae_EuSCAPE_HU018	GCA_900516785.1_18174_8_24	GCA_900516785.1	https://ftp.ncbi.nlm.nih.gov/genomes/all/GCA/900/516/785/GCA_900516785.1_18174_8_24
Klebsiella_pneumoniae_EuSCAPE_HU019	GCA_900516805.1_18174_8_25	GCA_900516805.1	https://ftp.ncbi.nlm.nih.gov/genomes/all/GCA/900/516/805/GCA_900516805.1_18174_8_25
Klebsiella_pneumoniae_EuSCAPE_HU021	GCA_900516845.1_18174_8_27	GCA_900516845.1	https://ftp.ncbi.nlm.nih.gov/genomes/all/GCA/900/516/845/GCA_900516845.1_18174_8_27
Klebsiella_pneumoniae_EuSCAPE_HU022	GCA_900516835.1_18174_8_28	GCA_900516835.1	https://ftp.ncbi.nlm.nih.gov/genomes/all/GCA/900/516/835/GCA_900516835.1_18174_8_28
Klebsiella_pneumoniae_EuSCAPE_HU023	GCA_900516825.1_18174_8_29	GCA_900516825.1	https://ftp.ncbi.nlm.nih.gov/genomes/all/GCA/900/516/825/GCA_900516825.1_18174_8_29
Klebsiella_pneumoniae_EuSCAPE_HU024	GCA_900516855.1_18174_8_30	GCA_900516855.1	https://ftp.ncbi.nlm.nih.gov/genomes/all/GCA/900/516/855/GCA_900516855.1_18174_8_30
Klebsiella_pneumoniae_EuSCAPE_HU027	GCA_900516865.1_18174_8_33	GCA_900516865.1	https://ftp.ncbi.nlm.nih.gov/genomes/all/GCA/900/516/865/GCA_900516865.1_18174_8_33
Klebsiella_pneumoniae_EuSCAPE_HU029	GCA_900516905.1_18174_8_35	GCA_900516905.1	https://ftp.ncbi.nlm.nih.gov/genomes/all/GCA/900/516/905/GCA_900516905.1_18174_8_35
Klebsiella_pneumoniae_EuSCAPE_HU031	GCA_900516895.1_18174_8_37	GCA_900516895.1	https://ftp.ncbi.nlm.nih.gov/genomes/all/GCA/900/516/895/GCA_900516895.1_18174_8_37
Klebsiella_pneumoniae_EuSCAPE_HU033	GCA_900516915.1_18174_8_39	GCA_900516915.1	https://ftp.ncbi.nlm.nih.gov/genomes/all/GCA/900/516/915/GCA_900516915.1_18174_8_39
Klebsiella_pneumoniae_EuSCAPE_HU036	GCA_900516935.1_18174_8_42	GCA_900516935.1	https://ftp.ncbi.nlm.nih.gov/genomes/all/GCA/900/516/935/GCA_900516935.1_18174_8_42
Klebsiella_pneumoniae_EuSCAPE_HU042	GCA_900517025.1_18174_8_48	GCA_900517025.1	https://ftp.ncbi.nlm.nih.gov/genomes/all/GCA/900/517/025/GCA_900517025.1_18174_8_48
Klebsiella_pneumoniae_EuSCAPE_HU047	GCA_900517005.1_18174_8_52	GCA_900517005.1	https://ftp.ncbi.nlm.nih.gov/genomes/all/GCA/900/517/005/GCA_900517005.1_18174_8_52
Klebsiella_pneumoniae_EuSCAPE_HU050	GCA_900516985.1_18174_8_55	GCA_900516985.1	https://ftp.ncbi.nlm.nih.gov/genomes/all/GCA/900/516/985/GCA_900516985.1_18174_8_55
Klebsiella_pneumoniae_EuSCAPE_HU052	GCA_900516995.1_18174_8_57	GCA_900516995.1	https://ftp.ncbi.nlm.nih.gov/genomes/all/GCA/900/516/995/GCA_900516995.1_18174_8_57
Klebsiella_pneumoniae_EuSCAPE_IE002	GCA_900507215.1_19506_1_99	GCA_900507215.1	https://ftp.ncbi.nlm.nih.gov/genomes/all/GCA/900/507/215/GCA_900507215.1_19506_1_99
Klebsiella_pneumoniae_EuSCAPE_IE009	GCA_900506295.1_19506_1_106	GCA_900506295.1	https://ftp.ncbi.nlm.nih.gov/genomes/all/GCA/900/506/295/GCA_900506295.1_19506_1_106
Klebsiella_pneumoniae_EuSCAPE_IE010	GCA_900506315.1_19506_1_107	GCA_900506315.1	https://ftp.ncbi.nlm.nih.gov/genomes/all/GCA/900/506/315/GCA_900506315.1_19506_1_107
Klebsiella_pneumoniae_EuSCAPE_IE017	GCA_900506325.1_19506_1_114	GCA_900506325.1	https://ftp.ncbi.nlm.nih.gov/genomes/all/GCA/900/506/325/GCA_900506325.1_19506_1_114
Klebsiella_pneumoniae_EuSCAPE_IE018	GCA_900506365.1_19506_1_115	GCA_900506365.1	https://ftp.ncbi.nlm.nih.gov/genomes/all/GCA/900/506/365/GCA_900506365.1_19506_1_115
Klebsiella_pneumoniae_EuSCAPE_IE019	GCA_900506355.1_19506_1_116	GCA_900506355.1	https://ftp.ncbi.nlm.nih.gov/genomes/all/GCA/900/506/355/GCA_900506355.1_19506_1_116
Klebsiella_pneumoniae_EuSCAPE_IE029	GCA_900506375.1_19506_1_126	GCA_900506375.1	https://ftp.ncbi.nlm.nih.gov/genomes/all/GCA/900/506/375/GCA_900506375.1_19506_1_126
Klebsiella_pneumoniae_EuSCAPE_IE042	GCA_900506445.1_19506_1_139	GCA_900506445.1	https://ftp.ncbi.nlm.nih.gov/genomes/all/GCA/900/506/445/GCA_900506445.1_19506_1_139
Klebsiella_pneumoniae_EuSCAPE_IL006	GCA_900512155.2_18174_4_145	GCA_900512155.2	https://ftp.ncbi.nlm.nih.gov/genomes/all/GCA/900/512/155/GCA_900512155.2_18174_4_145
Klebsiella_pneumoniae_EuSCAPE_IL024	GCA_900512815.1_18174_5_1	GCA_900512815.1	https://ftp.ncbi.nlm.nih.gov/genomes/all/GCA/900/512/815/GCA_900512815.1_18174_5_1
Klebsiella_pneumoniae_EuSCAPE_IL026	GCA_900513545.1_18174_5_3	GCA_900513545.1	https://ftp.ncbi.nlm.nih.gov/genomes/all/GCA/900/513/545/GCA_900513545.1_18174_5_3
Klebsiella_pneumoniae_EuSCAPE_IL028	GCA_900513715.1_18174_5_5	GCA_900513715.1	https://ftp.ncbi.nlm.nih.gov/genomes/all/GCA/900/513/715/GCA_900513715.1_18174_5_5
Klebsiella_pneumoniae_EuSCAPE_IL045	GCA_900513455.1_18174_5_20	GCA_900513455.1	https://ftp.ncbi.nlm.nih.gov/genomes/all/GCA/900/513/455/GCA_900513455.1_18174_5_20
Klebsiella_pneumoniae_EuSCAPE_IL047	GCA_900513465.1_18174_5_22	GCA_900513465.1	https://ftp.ncbi.nlm.nih.gov/genomes/all/GCA/900/513/465/GCA_900513465.1_18174_5_22
Klebsiella_pneumoniae_EuSCAPE_IL049	GCA_900513495.1_18174_5_24	GCA_900513495.1	https://ftp.ncbi.nlm.nih.gov/genomes/all/GCA/900/513/495/GCA_900513495.1_18174_5_24
Klebsiella_pneumoniae_EuSCAPE_IL050	GCA_900513505.1_18174_5_25	GCA_900513505.1	https://ftp.ncbi.nlm.nih.gov/genomes/all/GCA/900/513/505/GCA_900513505.1_18174_5_25
Klebsiella_pneumoniae_EuSCAPE_IL051	GCA_900513485.1_18174_5_26	GCA_900513485.1	https://ftp.ncbi.nlm.nih.gov/genomes/all/GCA/900/513/485/GCA_900513485.1_18174_5_26
Klebsiella_pneumoniae_EuSCAPE_IL056	GCA_900513525.1_18174_5_32	GCA_900513525.1	https://ftp.ncbi.nlm.nih.gov/genomes/all/GCA/900/513/525/GCA_900513525.1_18174_5_32
Klebsiella_pneumoniae_EuSCAPE_IL061	GCA_900513595.1_18174_5_37	GCA_900513595.1	https://ftp.ncbi.nlm.nih.gov/genomes/all/GCA/900/513/595/GCA_900513595.1_18174_5_37
Klebsiella_pneumoniae_EuSCAPE_IL066	GCA_900513635.1_18174_5_42	GCA_900513635.1	https://ftp.ncbi.nlm.nih.gov/genomes/all/GCA/900/513/635/GCA_900513635.1_18174_5_42
Klebsiella_pneumoniae_EuSCAPE_IL069	GCA_900508495.1_19646_3_150	GCA_900508495.1	https://ftp.ncbi.nlm.nih.gov/genomes/all/GCA/900/508/495/GCA_900508495.1_19646_3_150
Klebsiella_pneumoniae_EuSCAPE_IL072	GCA_900513665.1_18174_5_47	GCA_900513665.1	https://ftp.ncbi.nlm.nih.gov/genomes/all/GCA/900/513/665/GCA_900513665.1_18174_5_47
Klebsiella_pneumoniae_EuSCAPE_IL073	GCA_900513675.1_18174_5_48	GCA_900513675.1	https://ftp.ncbi.nlm.nih.gov/genomes/all/GCA/900/513/675/GCA_900513675.1_18174_5_48
Klebsiella_pneumoniae_EuSCAPE_IL081	GCA_900513745.1_18174_5_56	GCA_900513745.1	https://ftp.ncbi.nlm.nih.gov/genomes/all/GCA/900/513/745/GCA_900513745.1_18174_5_56
Klebsiella_pneumoniae_EuSCAPE_IL084	GCA_900513805.1_18174_5_59	GCA_900513805.1	https://ftp.ncbi.nlm.nih.gov/genomes/all/GCA/900/513/805/GCA_900513805.1_18174_5_59
Klebsiella_pneumoniae_EuSCAPE_IT011	GCA_900514075.1_18174_5_90	GCA_900514075.1	https://ftp.ncbi.nlm.nih.gov/genomes/all/GCA/900/514/075/GCA_900514075.1_18174_5_90
Klebsiella_pneumoniae_EuSCAPE_IT021	GCA_900512835.1_18174_5_100	GCA_900512835.1	https://ftp.ncbi.nlm.nih.gov/genomes/all/GCA/900/512/835/GCA_900512835.1_18174_5_100
Klebsiella_pneumoniae_EuSCAPE_IT023	GCA_900512855.1_18174_5_102	GCA_900512855.1	https://ftp.ncbi.nlm.nih.gov/genomes/all/GCA/900/512/855/GCA_900512855.1_18174_5_102
Klebsiella_pneumoniae_EuSCAPE_IT027	GCA_900512905.1_18174_5_106	GCA_900512905.1	https://ftp.ncbi.nlm.nih.gov/genomes/all/GCA/900/512/905/GCA_900512905.1_18174_5_106
Klebsiella_pneumoniae_EuSCAPE_IT030	GCA_902156325.1_18174_5_109	GCA_902156325.1	https://ftp.ncbi.nlm.nih.gov/genomes/all/GCA/902/156/325/GCA_902156325.1_18174_5_109
Klebsiella_pneumoniae_EuSCAPE_IT033	GCA_900512945.1_18174_5_111	GCA_900512945.1	https://ftp.ncbi.nlm.nih.gov/genomes/all/GCA/900/512/945/GCA_900512945.1_18174_5_111
Klebsiella_pneumoniae_EuSCAPE_IT058	GCA_900513195.1_18174_5_136	GCA_900513195.1	https://ftp.ncbi.nlm.nih.gov/genomes/all/GCA/900/513/195/GCA_900513195.1_18174_5_136
Klebsiella_pneumoniae_EuSCAPE_IT063	GCA_900513225.1_18174_5_141	GCA_900513225.1	https://ftp.ncbi.nlm.nih.gov/genomes/all/GCA/900/513/225/GCA_900513225.1_18174_5_141
Klebsiella_pneumoniae_EuSCAPE_IT068	GCA_900513255.1_18174_5_145	GCA_900513255.1	https://ftp.ncbi.nlm.nih.gov/genomes/all/GCA/900/513/255/GCA_900513255.1_18174_5_145
Klebsiella_pneumoniae_EuSCAPE_IT070	GCA_900513245.1_18174_5_146	GCA_900513245.1	https://ftp.ncbi.nlm.nih.gov/genomes/all/GCA/900/513/245/GCA_900513245.1_18174_5_146
Klebsiella_pneumoniae_EuSCAPE_IT071	GCA_900513305.1_18174_5_147	GCA_900513305.1	https://ftp.ncbi.nlm.nih.gov/genomes/all/GCA/900/513/305/GCA_900513305.1_18174_5_147
Klebsiella_pneumoniae_EuSCAPE_IT076	GCA_900513285.1_18174_5_151	GCA_900513285.1	https://ftp.ncbi.nlm.nih.gov/genomes/all/GCA/900/513/285/GCA_900513285.1_18174_5_151
Klebsiella_pneumoniae_EuSCAPE_IT113	GCA_900514785.1_18174_6_22	GCA_900514785.1	https://ftp.ncbi.nlm.nih.gov/genomes/all/GCA/900/514/785/GCA_900514785.1_18174_6_22
Klebsiella_pneumoniae_EuSCAPE_IT127	GCA_900514915.1_18174_6_35	GCA_900514915.1	https://ftp.ncbi.nlm.nih.gov/genomes/all/GCA/900/514/915/GCA_900514915.1_18174_6_35
Klebsiella_pneumoniae_EuSCAPE_IT141	GCA_900515065.1_18174_6_48	GCA_900515065.1	https://ftp.ncbi.nlm.nih.gov/genomes/all/GCA/900/515/065/GCA_900515065.1_18174_6_48
Klebsiella_pneumoniae_EuSCAPE_IT147	GCA_900515085.1_18174_6_53	GCA_900515085.1	https://ftp.ncbi.nlm.nih.gov/genomes/all/GCA/900/515/085/GCA_900515085.1_18174_6_53
Klebsiella_pneumoniae_EuSCAPE_IT155	GCA_900515135.1_18174_6_60	GCA_900515135.1	https://ftp.ncbi.nlm.nih.gov/genomes/all/GCA/900/515/135/GCA_900515135.1_18174_6_60
Klebsiella_pneumoniae_EuSCAPE_IT161	GCA_900515125.1_18174_6_66	GCA_900515125.1	https://ftp.ncbi.nlm.nih.gov/genomes/all/GCA/900/515/125/GCA_900515125.1_18174_6_66
Klebsiella_pneumoniae_EuSCAPE_IT169	GCA_900515235.1_18174_6_74	GCA_900515235.1	https://ftp.ncbi.nlm.nih.gov/genomes/all/GCA/900/515/235/GCA_900515235.1_18174_6_74
Klebsiella_pneumoniae_EuSCAPE_IT198	GCA_900514245.1_18174_6_102	GCA_900514245.1	https://ftp.ncbi.nlm.nih.gov/genomes/all/GCA/900/514/245/GCA_900514245.1_18174_6_102
Klebsiella_pneumoniae_EuSCAPE_IT202	GCA_900514265.1_18174_6_106	GCA_900514265.1	https://ftp.ncbi.nlm.nih.gov/genomes/all/GCA/900/514/265/GCA_900514265.1_18174_6_106
Klebsiella_pneumoniae_EuSCAPE_IT224	GCA_900514445.1_18174_6_128	GCA_900514445.1	https://ftp.ncbi.nlm.nih.gov/genomes/all/GCA/900/514/445/GCA_900514445.1_18174_6_128
Klebsiella_pneumoniae_EuSCAPE_IT253	GCA_900502965.1_18623_5_62	GCA_900502965.1	https://ftp.ncbi.nlm.nih.gov/genomes/all/GCA/900/502/965/GCA_900502965.1_18623_5_62
Klebsiella_pneumoniae_EuSCAPE_IT255	GCA_900514665.1_18174_6_157	GCA_900514665.1	https://ftp.ncbi.nlm.nih.gov/genomes/all/GCA/900/514/665/GCA_900514665.1_18174_6_157
Klebsiella_pneumoniae_EuSCAPE_IT330	GCA_900515985.1_18174_7_61	GCA_900515985.1	https://ftp.ncbi.nlm.nih.gov/genomes/all/GCA/900/515/985/GCA_900515985.1_18174_7_61
Klebsiella_pneumoniae_EuSCAPE_IT355	GCA_900516145.1_18174_7_86	GCA_900516145.1	https://ftp.ncbi.nlm.nih.gov/genomes/all/GCA/900/516/145/GCA_900516145.1_18174_7_86
Klebsiella_pneumoniae_EuSCAPE_IT377	GCA_900515465.1_18174_7_109	GCA_900515465.1	https://ftp.ncbi.nlm.nih.gov/genomes/all/GCA/900/515/465/GCA_900515465.1_18174_7_109
Klebsiella_pneumoniae_EuSCAPE_IT383	GCA_900515505.1_18174_7_115	GCA_900515505.1	https://ftp.ncbi.nlm.nih.gov/genomes/all/GCA/900/515/505/GCA_900515505.1_18174_7_115
Klebsiella_pneumoniae_EuSCAPE_IT391	GCA_900515575.1_18174_7_123	GCA_900515575.1	https://ftp.ncbi.nlm.nih.gov/genomes/all/GCA/900/515/575/GCA_900515575.1_18174_7_123
Klebsiella_pneumoniae_EuSCAPE_IT395	GCA_900515605.1_18174_7_127	GCA_900515605.1	https://ftp.ncbi.nlm.nih.gov/genomes/all/GCA/900/515/605/GCA_900515605.1_18174_7_127
Klebsiella_pneumoniae_EuSCAPE_IT396	GCA_900515615.1_18174_7_128	GCA_900515615.1	https://ftp.ncbi.nlm.nih.gov/genomes/all/GCA/900/515/615/GCA_900515615.1_18174_7_128
Klebsiella_pneumoniae_EuSCAPE_IT400	GCA_900515655.1_18174_7_132	GCA_900515655.1	https://ftp.ncbi.nlm.nih.gov/genomes/all/GCA/900/515/655/GCA_900515655.1_18174_7_132
Klebsiella_pneumoniae_EuSCAPE_IT405	GCA_900515675.1_18174_7_137	GCA_900515675.1	https://ftp.ncbi.nlm.nih.gov/genomes/all/GCA/900/515/675/GCA_900515675.1_18174_7_137
Klebsiella_pneumoniae_EuSCAPE_LT003	GCA_900512035.2_18174_4_133	GCA_900512035.2	https://ftp.ncbi.nlm.nih.gov/genomes/all/GCA/900/512/035/GCA_900512035.2_18174_4_133
Klebsiella_pneumoniae_EuSCAPE_LT004	GCA_900512075.2_18174_4_134	GCA_900512075.2	https://ftp.ncbi.nlm.nih.gov/genomes/all/GCA/900/512/075/GCA_900512075.2_18174_4_134
Klebsiella_pneumoniae_EuSCAPE_LT006	GCA_900512065.2_18174_4_136	GCA_900512065.2	https://ftp.ncbi.nlm.nih.gov/genomes/all/GCA/900/512/065/GCA_900512065.2_18174_4_136
Klebsiella_pneumoniae_EuSCAPE_LU001	GCA_900517785.1_18489_5_34	GCA_900517785.1	https://ftp.ncbi.nlm.nih.gov/genomes/all/GCA/900/517/785/GCA_900517785.1_18489_5_34
Klebsiella_pneumoniae_EuSCAPE_LU002	GCA_900517795.1_18489_5_35	GCA_900517795.1	https://ftp.ncbi.nlm.nih.gov/genomes/all/GCA/900/517/795/GCA_900517795.1_18489_5_35
Klebsiella_pneumoniae_EuSCAPE_LU005	GCA_900503635.1_18858_1_55	GCA_900503635.1	https://ftp.ncbi.nlm.nih.gov/genomes/all/GCA/900/503/635/GCA_900503635.1_18858_1_55
Klebsiella_pneumoniae_EuSCAPE_LU009	GCA_900503595.1_18858_1_59	GCA_900503595.1	https://ftp.ncbi.nlm.nih.gov/genomes/all/GCA/900/503/595/GCA_900503595.1_18858_1_59
Klebsiella_pneumoniae_EuSCAPE_LU010	GCA_900503665.1_18858_1_60	GCA_900503665.1	https://ftp.ncbi.nlm.nih.gov/genomes/all/GCA/900/503/665/GCA_900503665.1_18858_1_60
Klebsiella_pneumoniae_EuSCAPE_LU011	GCA_900503685.1_18858_1_61	GCA_900503685.1	https://ftp.ncbi.nlm.nih.gov/genomes/all/GCA/900/503/685/GCA_900503685.1_18858_1_61
Klebsiella_pneumoniae_EuSCAPE_LU012	GCA_900502945.1_18858_1_1	GCA_900502945.1	https://ftp.ncbi.nlm.nih.gov/genomes/all/GCA/900/502/945/GCA_900502945.1_18858_1_1
Klebsiella_pneumoniae_EuSCAPE_LU013	GCA_900503715.1_18858_1_62	GCA_900503715.1	https://ftp.ncbi.nlm.nih.gov/genomes/all/GCA/900/503/715/GCA_900503715.1_18858_1_62
Klebsiella_pneumoniae_EuSCAPE_LU014	GCA_900503705.1_18858_1_63	GCA_900503705.1	https://ftp.ncbi.nlm.nih.gov/genomes/all/GCA/900/503/705/GCA_900503705.1_18858_1_63
Klebsiella_pneumoniae_EuSCAPE_LU017	GCA_900503695.1_18858_1_66	GCA_900503695.1	https://ftp.ncbi.nlm.nih.gov/genomes/all/GCA/900/503/695/GCA_900503695.1_18858_1_66
Klebsiella_pneumoniae_EuSCAPE_LU020	GCA_900503755.1_18858_1_69	GCA_900503755.1	https://ftp.ncbi.nlm.nih.gov/genomes/all/GCA/900/503/755/GCA_900503755.1_18858_1_69
Klebsiella_pneumoniae_EuSCAPE_LV002	GCA_900515665.1_18174_7_139	GCA_900515665.1	https://ftp.ncbi.nlm.nih.gov/genomes/all/GCA/900/515/665/GCA_900515665.1_18174_7_139
Klebsiella_pneumoniae_EuSCAPE_ME001	GCA_900513835.1_18174_5_62	GCA_900513835.1	https://ftp.ncbi.nlm.nih.gov/genomes/all/GCA/900/513/835/GCA_900513835.1_18174_5_62
Klebsiella_pneumoniae_EuSCAPE_ME003	GCA_900513845.1_18174_5_63	GCA_900513845.1	https://ftp.ncbi.nlm.nih.gov/genomes/all/GCA/900/513/845/GCA_900513845.1_18174_5_63
Klebsiella_pneumoniae_EuSCAPE_ME004	GCA_900513825.1_18174_5_64	GCA_900513825.1	https://ftp.ncbi.nlm.nih.gov/genomes/all/GCA/900/513/825/GCA_900513825.1_18174_5_64
Klebsiella_pneumoniae_EuSCAPE_ME005	GCA_900513855.1_18174_5_65	GCA_900513855.1	https://ftp.ncbi.nlm.nih.gov/genomes/all/GCA/900/513/855/GCA_900513855.1_18174_5_65
Klebsiella_pneumoniae_EuSCAPE_ME006	GCA_900513875.1_18174_5_66	GCA_900513875.1	https://ftp.ncbi.nlm.nih.gov/genomes/all/GCA/900/513/875/GCA_900513875.1_18174_5_66
Klebsiella_pneumoniae_EuSCAPE_ME007	GCA_900513905.1_18174_5_67	GCA_900513905.1	https://ftp.ncbi.nlm.nih.gov/genomes/all/GCA/900/513/905/GCA_900513905.1_18174_5_67
Klebsiella_pneumoniae_EuSCAPE_ME008	GCA_900513885.1_18174_5_68	GCA_900513885.1	https://ftp.ncbi.nlm.nih.gov/genomes/all/GCA/900/513/885/GCA_900513885.1_18174_5_68
Klebsiella_pneumoniae_EuSCAPE_ME009	GCA_900513895.1_18174_5_69	GCA_900513895.1	https://ftp.ncbi.nlm.nih.gov/genomes/all/GCA/900/513/895/GCA_900513895.1_18174_5_69
Klebsiella_pneumoniae_EuSCAPE_ME010	GCA_900513935.1_18174_5_70	GCA_900513935.1	https://ftp.ncbi.nlm.nih.gov/genomes/all/GCA/900/513/935/GCA_900513935.1_18174_5_70
Klebsiella_pneumoniae_EuSCAPE_ME011	GCA_900513925.1_18174_5_71	GCA_900513925.1	https://ftp.ncbi.nlm.nih.gov/genomes/all/GCA/900/513/925/GCA_900513925.1_18174_5_71
Klebsiella_pneumoniae_EuSCAPE_ME012	GCA_900513915.1_18174_5_72	GCA_900513915.1	https://ftp.ncbi.nlm.nih.gov/genomes/all/GCA/900/513/915/GCA_900513915.1_18174_5_72
Klebsiella_pneumoniae_EuSCAPE_ME013	GCA_900513975.1_18174_5_73	GCA_900513975.1	https://ftp.ncbi.nlm.nih.gov/genomes/all/GCA/900/513/975/GCA_900513975.1_18174_5_73
Klebsiella_pneumoniae_EuSCAPE_ME014	GCA_900513955.1_18174_5_74	GCA_900513955.1	https://ftp.ncbi.nlm.nih.gov/genomes/all/GCA/900/513/955/GCA_900513955.1_18174_5_74
Klebsiella_pneumoniae_EuSCAPE_ME015	GCA_900513985.1_18174_5_75	GCA_900513985.1	https://ftp.ncbi.nlm.nih.gov/genomes/all/GCA/900/513/985/GCA_900513985.1_18174_5_75
Klebsiella_pneumoniae_EuSCAPE_ME016	GCA_900513945.1_18174_5_76	GCA_900513945.1	https://ftp.ncbi.nlm.nih.gov/genomes/all/GCA/900/513/945/GCA_900513945.1_18174_5_76
Klebsiella_pneumoniae_EuSCAPE_ME017	GCA_900513965.1_18174_5_77	GCA_900513965.1	https://ftp.ncbi.nlm.nih.gov/genomes/all/GCA/900/513/965/GCA_900513965.1_18174_5_77
Klebsiella_pneumoniae_EuSCAPE_ME019	GCA_900514015.1_18174_5_79	GCA_900514015.1	https://ftp.ncbi.nlm.nih.gov/genomes/all/GCA/900/514/015/GCA_900514015.1_18174_5_79
Klebsiella_pneumoniae_EuSCAPE_ME020	GCA_900514035.1_18174_5_80	GCA_900514035.1	https://ftp.ncbi.nlm.nih.gov/genomes/all/GCA/900/514/035/GCA_900514035.1_18174_5_80
Klebsiella_pneumoniae_EuSCAPE_MK006	GCA_902156455.1_18489_5_42	GCA_902156455.1	https://ftp.ncbi.nlm.nih.gov/genomes/all/GCA/902/156/455/GCA_902156455.1_18489_5_42
Klebsiella_pneumoniae_EuSCAPE_MT001	GCA_900511825.2_18174_4_111	GCA_900511825.2	https://ftp.ncbi.nlm.nih.gov/genomes/all/GCA/900/511/825/GCA_900511825.2_18174_4_111
Klebsiella_pneumoniae_EuSCAPE_MT002	GCA_900511865.2_18174_4_112	GCA_900511865.2	https://ftp.ncbi.nlm.nih.gov/genomes/all/GCA/900/511/865/GCA_900511865.2_18174_4_112
Klebsiella_pneumoniae_EuSCAPE_MT003	GCA_900511845.2_18174_4_113	GCA_900511845.2	https://ftp.ncbi.nlm.nih.gov/genomes/all/GCA/900/511/845/GCA_900511845.2_18174_4_113
Klebsiella_pneumoniae_EuSCAPE_MT005	GCA_902156125.1_18174_4_115	GCA_902156125.1	https://ftp.ncbi.nlm.nih.gov/genomes/all/GCA/902/156/125/GCA_902156125.1_18174_4_115
Klebsiella_pneumoniae_EuSCAPE_MT006	GCA_900511945.2_18174_4_116	GCA_900511945.2	https://ftp.ncbi.nlm.nih.gov/genomes/all/GCA/900/511/945/GCA_900511945.2_18174_4_116
Klebsiella_pneumoniae_EuSCAPE_MT009	GCA_900511905.2_18174_4_119	GCA_900511905.2	https://ftp.ncbi.nlm.nih.gov/genomes/all/GCA/900/511/905/GCA_900511905.2_18174_4_119
Klebsiella_pneumoniae_EuSCAPE_MT011	GCA_900511965.2_18174_4_121	GCA_900511965.2	https://ftp.ncbi.nlm.nih.gov/genomes/all/GCA/900/511/965/GCA_900511965.2_18174_4_121
Klebsiella_pneumoniae_EuSCAPE_MT013	GCA_902156095.1_18174_4_123	GCA_902156095.1	https://ftp.ncbi.nlm.nih.gov/genomes/all/GCA/902/156/095/GCA_902156095.1_18174_4_123
Klebsiella_pneumoniae_EuSCAPE_MT015	GCA_900511975.2_18174_4_125	GCA_900511975.2	https://ftp.ncbi.nlm.nih.gov/genomes/all/GCA/900/511/975/GCA_900511975.2_18174_4_125
Klebsiella_pneumoniae_EuSCAPE_MT016	GCA_900512005.2_18174_4_126	GCA_900512005.2	https://ftp.ncbi.nlm.nih.gov/genomes/all/GCA/900/512/005/GCA_900512005.2_18174_4_126
Klebsiella_pneumoniae_EuSCAPE_MT017	GCA_900512015.2_18174_4_127	GCA_900512015.2	https://ftp.ncbi.nlm.nih.gov/genomes/all/GCA/900/512/015/GCA_900512015.2_18174_4_127
Klebsiella_pneumoniae_EuSCAPE_NO002	GCA_900512795.2_18174_4_94	GCA_900512795.2	https://ftp.ncbi.nlm.nih.gov/genomes/all/GCA/900/512/795/GCA_900512795.2_18174_4_94
Klebsiella_pneumoniae_EuSCAPE_NO017	GCA_900511885.2_18174_4_107	GCA_900511885.2	https://ftp.ncbi.nlm.nih.gov/genomes/all/GCA/900/511/885/GCA_900511885.2_18174_4_107
Klebsiella_pneumoniae_EuSCAPE_PL001	GCA_900511355.1_17870_5_15	GCA_900511355.1	https://ftp.ncbi.nlm.nih.gov/genomes/all/GCA/900/511/355/GCA_900511355.1_17870_5_15
Klebsiella_pneumoniae_EuSCAPE_PL002	GCA_900510055.1_17870_2_29	GCA_900510055.1	https://ftp.ncbi.nlm.nih.gov/genomes/all/GCA/900/510/055/GCA_900510055.1_17870_2_29
Klebsiella_pneumoniae_EuSCAPE_PL003	GCA_900510085.1_17870_2_30	GCA_900510085.1	https://ftp.ncbi.nlm.nih.gov/genomes/all/GCA/900/510/085/GCA_900510085.1_17870_2_30
Klebsiella_pneumoniae_EuSCAPE_PL004	GCA_900508315.1_19646_3_129	GCA_900508315.1	https://ftp.ncbi.nlm.nih.gov/genomes/all/GCA/900/508/315/GCA_900508315.1_19646_3_129
Klebsiella_pneumoniae_EuSCAPE_PL006	GCA_900511365.1_17870_5_16	GCA_900511365.1	https://ftp.ncbi.nlm.nih.gov/genomes/all/GCA/900/511/365/GCA_900511365.1_17870_5_16
Klebsiella_pneumoniae_EuSCAPE_PL007	GCA_900510065.1_17870_2_32	GCA_900510065.1	https://ftp.ncbi.nlm.nih.gov/genomes/all/GCA/900/510/065/GCA_900510065.1_17870_2_32
Klebsiella_pneumoniae_EuSCAPE_PL008	GCA_900510095.1_17870_2_33	GCA_900510095.1	https://ftp.ncbi.nlm.nih.gov/genomes/all/GCA/900/510/095/GCA_900510095.1_17870_2_33
Klebsiella_pneumoniae_EuSCAPE_PL010	GCA_900510105.1_17870_2_34	GCA_900510105.1	https://ftp.ncbi.nlm.nih.gov/genomes/all/GCA/900/510/105/GCA_900510105.1_17870_2_34
Klebsiella_pneumoniae_EuSCAPE_PL012	GCA_900511375.1_17870_5_18	GCA_900511375.1	https://ftp.ncbi.nlm.nih.gov/genomes/all/GCA/900/511/375/GCA_900511375.1_17870_5_18
Klebsiella_pneumoniae_EuSCAPE_PL014	GCA_900511415.1_17870_5_19	GCA_900511415.1	https://ftp.ncbi.nlm.nih.gov/genomes/all/GCA/900/511/415/GCA_900511415.1_17870_5_19
Klebsiella_pneumoniae_EuSCAPE_PL018	GCA_900511435.1_17870_5_23	GCA_900511435.1	https://ftp.ncbi.nlm.nih.gov/genomes/all/GCA/900/511/435/GCA_900511435.1_17870_5_23
Klebsiella_pneumoniae_EuSCAPE_PL019	GCA_900510225.1_17870_2_44	GCA_900510225.1	https://ftp.ncbi.nlm.nih.gov/genomes/all/GCA/900/510/225/GCA_900510225.1_17870_2_44
Klebsiella_pneumoniae_EuSCAPE_PL020	GCA_900511385.1_17870_5_24	GCA_900511385.1	https://ftp.ncbi.nlm.nih.gov/genomes/all/GCA/900/511/385/GCA_900511385.1_17870_5_24
Klebsiella_pneumoniae_EuSCAPE_PL021	GCA_900510235.1_17870_2_45	GCA_900510235.1	https://ftp.ncbi.nlm.nih.gov/genomes/all/GCA/900/510/235/GCA_900510235.1_17870_2_45
Klebsiella_pneumoniae_EuSCAPE_PL023	GCA_900511445.1_17870_5_26	GCA_900511445.1	https://ftp.ncbi.nlm.nih.gov/genomes/all/GCA/900/511/445/GCA_900511445.1_17870_5_26
Klebsiella_pneumoniae_EuSCAPE_PL024	GCA_900511425.1_17870_5_27	GCA_900511425.1	https://ftp.ncbi.nlm.nih.gov/genomes/all/GCA/900/511/425/GCA_900511425.1_17870_5_27
Klebsiella_pneumoniae_EuSCAPE_PL026	GCA_900510135.1_17870_2_38	GCA_900510135.1	https://ftp.ncbi.nlm.nih.gov/genomes/all/GCA/900/510/135/GCA_900510135.1_17870_2_38
Klebsiella_pneumoniae_EuSCAPE_PL028	GCA_900510145.1_17870_2_39	GCA_900510145.1	https://ftp.ncbi.nlm.nih.gov/genomes/all/GCA/900/510/145/GCA_900510145.1_17870_2_39
Klebsiella_pneumoniae_EuSCAPE_PL030	GCA_900510175.1_17870_2_41	GCA_900510175.1	https://ftp.ncbi.nlm.nih.gov/genomes/all/GCA/900/510/175/GCA_900510175.1_17870_2_41
Klebsiella_pneumoniae_EuSCAPE_PL031	GCA_900510185.1_17870_2_42	GCA_900510185.1	https://ftp.ncbi.nlm.nih.gov/genomes/all/GCA/900/510/185/GCA_900510185.1_17870_2_42
Klebsiella_pneumoniae_EuSCAPE_PL032	GCA_900510215.1_17870_2_43	GCA_900510215.1	https://ftp.ncbi.nlm.nih.gov/genomes/all/GCA/900/510/215/GCA_900510215.1_17870_2_43
Klebsiella_pneumoniae_EuSCAPE_PL034	GCA_900510205.1_17870_2_47	GCA_900510205.1	https://ftp.ncbi.nlm.nih.gov/genomes/all/GCA/900/510/205/GCA_900510205.1_17870_2_47
Klebsiella_pneumoniae_EuSCAPE_PL036	GCA_900510285.1_17870_2_49	GCA_900510285.1	https://ftp.ncbi.nlm.nih.gov/genomes/all/GCA/900/510/285/GCA_900510285.1_17870_2_49
Klebsiella_pneumoniae_EuSCAPE_PL037	GCA_900510305.1_17870_2_50	GCA_900510305.1	https://ftp.ncbi.nlm.nih.gov/genomes/all/GCA/900/510/305/GCA_900510305.1_17870_2_50
Klebsiella_pneumoniae_EuSCAPE_PL038	GCA_900511465.1_17870_5_28	GCA_900511465.1	https://ftp.ncbi.nlm.nih.gov/genomes/all/GCA/900/511/465/GCA_900511465.1_17870_5_28
Klebsiella_pneumoniae_EuSCAPE_PL039	GCA_902156515.1_17870_2_51	GCA_902156515.1	https://ftp.ncbi.nlm.nih.gov/genomes/all/GCA/902/156/515/GCA_902156515.1_17870_2_51
Klebsiella_pneumoniae_EuSCAPE_PL041	GCA_900511485.1_17870_5_30	GCA_900511485.1	https://ftp.ncbi.nlm.nih.gov/genomes/all/GCA/900/511/485/GCA_900511485.1_17870_5_30
Klebsiella_pneumoniae_EuSCAPE_PL042	GCA_900511515.1_17870_5_31	GCA_900511515.1	https://ftp.ncbi.nlm.nih.gov/genomes/all/GCA/900/511/515/GCA_900511515.1_17870_5_31
Klebsiella_pneumoniae_EuSCAPE_PL045	GCA_900510275.1_17870_2_52	GCA_900510275.1	https://ftp.ncbi.nlm.nih.gov/genomes/all/GCA/900/510/275/GCA_900510275.1_17870_2_52
Klebsiella_pneumoniae_EuSCAPE_PL047	GCA_900508335.1_19646_3_131	GCA_900508335.1	https://ftp.ncbi.nlm.nih.gov/genomes/all/GCA/900/508/335/GCA_900508335.1_19646_3_131
Klebsiella_pneumoniae_EuSCAPE_PL049	GCA_900511525.1_17870_5_34	GCA_900511525.1	https://ftp.ncbi.nlm.nih.gov/genomes/all/GCA/900/511/525/GCA_900511525.1_17870_5_34
Klebsiella_pneumoniae_EuSCAPE_PL050	GCA_900510255.1_17870_2_54	GCA_900510255.1	https://ftp.ncbi.nlm.nih.gov/genomes/all/GCA/900/510/255/GCA_900510255.1_17870_2_54
Klebsiella_pneumoniae_EuSCAPE_PL051	GCA_900511535.1_17870_5_35	GCA_900511535.1	https://ftp.ncbi.nlm.nih.gov/genomes/all/GCA/900/511/535/GCA_900511535.1_17870_5_35
Klebsiella_pneumoniae_EuSCAPE_PL052	GCA_900510325.1_17870_2_55	GCA_900510325.1	https://ftp.ncbi.nlm.nih.gov/genomes/all/GCA/900/510/325/GCA_900510325.1_17870_2_55
Klebsiella_pneumoniae_EuSCAPE_PL053	GCA_900508355.1_19646_3_132	GCA_900508355.1	https://ftp.ncbi.nlm.nih.gov/genomes/all/GCA/900/508/355/GCA_900508355.1_19646_3_132
Klebsiella_pneumoniae_EuSCAPE_PL054	GCA_900510385.1_17870_2_56	GCA_900510385.1	https://ftp.ncbi.nlm.nih.gov/genomes/all/GCA/900/510/385/GCA_900510385.1_17870_2_56
Klebsiella_pneumoniae_EuSCAPE_PL056	GCA_900511505.1_17870_5_36	GCA_900511505.1	https://ftp.ncbi.nlm.nih.gov/genomes/all/GCA/900/511/505/GCA_900511505.1_17870_5_36
Klebsiella_pneumoniae_EuSCAPE_PL060	GCA_900510345.1_17870_2_60	GCA_900510345.1	https://ftp.ncbi.nlm.nih.gov/genomes/all/GCA/900/510/345/GCA_900510345.1_17870_2_60
Klebsiella_pneumoniae_EuSCAPE_PT001	GCA_900502655.1_18623_2_70	GCA_900502655.1	https://ftp.ncbi.nlm.nih.gov/genomes/all/GCA/900/502/655/GCA_900502655.1_18623_2_70
Klebsiella_pneumoniae_EuSCAPE_PT002	GCA_900502645.1_18623_2_71	GCA_900502645.1	https://ftp.ncbi.nlm.nih.gov/genomes/all/GCA/900/502/645/GCA_900502645.1_18623_2_71
Klebsiella_pneumoniae_EuSCAPE_PT003	GCA_900502625.1_18623_2_72	GCA_900502625.1	https://ftp.ncbi.nlm.nih.gov/genomes/all/GCA/900/502/625/GCA_900502625.1_18623_2_72
Klebsiella_pneumoniae_EuSCAPE_PT004	GCA_900502675.1_18623_2_73	GCA_900502675.1	https://ftp.ncbi.nlm.nih.gov/genomes/all/GCA/900/502/675/GCA_900502675.1_18623_2_73
Klebsiella_pneumoniae_EuSCAPE_PT005	GCA_900502665.1_18623_2_74	GCA_900502665.1	https://ftp.ncbi.nlm.nih.gov/genomes/all/GCA/900/502/665/GCA_900502665.1_18623_2_74
Klebsiella_pneumoniae_EuSCAPE_PT006	GCA_900502705.1_18623_2_75	GCA_900502705.1	https://ftp.ncbi.nlm.nih.gov/genomes/all/GCA/900/502/705/GCA_900502705.1_18623_2_75
Klebsiella_pneumoniae_EuSCAPE_PT007	GCA_900502685.1_18623_2_76	GCA_900502685.1	https://ftp.ncbi.nlm.nih.gov/genomes/all/GCA/900/502/685/GCA_900502685.1_18623_2_76
Klebsiella_pneumoniae_EuSCAPE_PT009	GCA_900502715.1_18623_2_78	GCA_900502715.1	https://ftp.ncbi.nlm.nih.gov/genomes/all/GCA/900/502/715/GCA_900502715.1_18623_2_78
Klebsiella_pneumoniae_EuSCAPE_PT010	GCA_900502735.1_18623_2_79	GCA_900502735.1	https://ftp.ncbi.nlm.nih.gov/genomes/all/GCA/900/502/735/GCA_900502735.1_18623_2_79
Klebsiella_pneumoniae_EuSCAPE_PT011	GCA_900502725.1_18623_2_80	GCA_900502725.1	https://ftp.ncbi.nlm.nih.gov/genomes/all/GCA/900/502/725/GCA_900502725.1_18623_2_80
Klebsiella_pneumoniae_EuSCAPE_PT012	GCA_900502745.1_18623_2_81	GCA_900502745.1	https://ftp.ncbi.nlm.nih.gov/genomes/all/GCA/900/502/745/GCA_900502745.1_18623_2_81
Klebsiella_pneumoniae_EuSCAPE_PT013	GCA_900502755.1_18623_2_82	GCA_900502755.1	https://ftp.ncbi.nlm.nih.gov/genomes/all/GCA/900/502/755/GCA_900502755.1_18623_2_82
Klebsiella_pneumoniae_EuSCAPE_PT014	GCA_900502765.1_18623_2_83	GCA_900502765.1	https://ftp.ncbi.nlm.nih.gov/genomes/all/GCA/900/502/765/GCA_900502765.1_18623_2_83
Klebsiella_pneumoniae_EuSCAPE_PT020	GCA_900502805.1_18623_2_87	GCA_900502805.1	https://ftp.ncbi.nlm.nih.gov/genomes/all/GCA/900/502/805/GCA_900502805.1_18623_2_87
Klebsiella_pneumoniae_EuSCAPE_PT021	GCA_900502795.1_18623_2_88	GCA_900502795.1	https://ftp.ncbi.nlm.nih.gov/genomes/all/GCA/900/502/795/GCA_900502795.1_18623_2_88
Klebsiella_pneumoniae_EuSCAPE_PT025	GCA_900502825.1_18623_2_91	GCA_900502825.1	https://ftp.ncbi.nlm.nih.gov/genomes/all/GCA/900/502/825/GCA_900502825.1_18623_2_91
Klebsiella_pneumoniae_EuSCAPE_PT028	GCA_900502835.1_18623_2_93	GCA_900502835.1	https://ftp.ncbi.nlm.nih.gov/genomes/all/GCA/900/502/835/GCA_900502835.1_18623_2_93
Klebsiella_pneumoniae_EuSCAPE_PT030	GCA_900501665.1_18623_1_92	GCA_900501665.1	https://ftp.ncbi.nlm.nih.gov/genomes/all/GCA/900/501/665/GCA_900501665.1_18623_1_92
Klebsiella_pneumoniae_EuSCAPE_PT031	GCA_900502885.1_18623_2_95	GCA_900502885.1	https://ftp.ncbi.nlm.nih.gov/genomes/all/GCA/900/502/885/GCA_900502885.1_18623_2_95
Klebsiella_pneumoniae_EuSCAPE_PT032	GCA_900502895.1_18623_2_96	GCA_900502895.1	https://ftp.ncbi.nlm.nih.gov/genomes/all/GCA/900/502/895/GCA_900502895.1_18623_2_96
Klebsiella_pneumoniae_EuSCAPE_PT035	GCA_900502875.1_18623_2_98	GCA_900502875.1	https://ftp.ncbi.nlm.nih.gov/genomes/all/GCA/900/502/875/GCA_900502875.1_18623_2_98
Klebsiella_pneumoniae_EuSCAPE_PT037	GCA_900501725.1_18623_2_100	GCA_900501725.1	https://ftp.ncbi.nlm.nih.gov/genomes/all/GCA/900/501/725/GCA_900501725.1_18623_2_100
Klebsiella_pneumoniae_EuSCAPE_PT038	GCA_900501695.1_18623_2_101	GCA_900501695.1	https://ftp.ncbi.nlm.nih.gov/genomes/all/GCA/900/501/695/GCA_900501695.1_18623_2_101
Klebsiella_pneumoniae_EuSCAPE_PT040	GCA_900501745.1_18623_2_102	GCA_900501745.1	https://ftp.ncbi.nlm.nih.gov/genomes/all/GCA/900/501/745/GCA_900501745.1_18623_2_102
Klebsiella_pneumoniae_EuSCAPE_PT041	GCA_900501775.1_18623_2_103	GCA_900501775.1	https://ftp.ncbi.nlm.nih.gov/genomes/all/GCA/900/501/775/GCA_900501775.1_18623_2_103
Klebsiella_pneumoniae_EuSCAPE_PT043	GCA_900501735.1_18623_2_105	GCA_900501735.1	https://ftp.ncbi.nlm.nih.gov/genomes/all/GCA/900/501/735/GCA_900501735.1_18623_2_105
Klebsiella_pneumoniae_EuSCAPE_PT045	GCA_900502155.1_18623_2_107	GCA_900502155.1	https://ftp.ncbi.nlm.nih.gov/genomes/all/GCA/900/502/155/GCA_900502155.1_18623_2_107
Klebsiella_pneumoniae_EuSCAPE_PT046	GCA_900501825.1_18623_2_108	GCA_900501825.1	https://ftp.ncbi.nlm.nih.gov/genomes/all/GCA/900/501/825/GCA_900501825.1_18623_2_108
Klebsiella_pneumoniae_EuSCAPE_PT050	GCA_900501795.1_18623_2_111	GCA_900501795.1	https://ftp.ncbi.nlm.nih.gov/genomes/all/GCA/900/501/795/GCA_900501795.1_18623_2_111
Klebsiella_pneumoniae_EuSCAPE_PT055	GCA_900501895.1_18623_2_116	GCA_900501895.1	https://ftp.ncbi.nlm.nih.gov/genomes/all/GCA/900/501/895/GCA_900501895.1_18623_2_116
Klebsiella_pneumoniae_EuSCAPE_PT056	GCA_900501885.1_18623_2_117	GCA_900501885.1	https://ftp.ncbi.nlm.nih.gov/genomes/all/GCA/900/501/885/GCA_900501885.1_18623_2_117
Klebsiella_pneumoniae_EuSCAPE_PT057	GCA_900501865.1_18623_2_118	GCA_900501865.1	https://ftp.ncbi.nlm.nih.gov/genomes/all/GCA/900/501/865/GCA_900501865.1_18623_2_118
Klebsiella_pneumoniae_EuSCAPE_PT058	GCA_900501875.1_18623_2_119	GCA_900501875.1	https://ftp.ncbi.nlm.nih.gov/genomes/all/GCA/900/501/875/GCA_900501875.1_18623_2_119
Klebsiella_pneumoniae_EuSCAPE_PT059	GCA_900501915.1_18623_2_120	GCA_900501915.1	https://ftp.ncbi.nlm.nih.gov/genomes/all/GCA/900/501/915/GCA_900501915.1_18623_2_120
Klebsiella_pneumoniae_EuSCAPE_PT060	GCA_900501945.1_18623_2_121	GCA_900501945.1	https://ftp.ncbi.nlm.nih.gov/genomes/all/GCA/900/501/945/GCA_900501945.1_18623_2_121
Klebsiella_pneumoniae_EuSCAPE_PT063	GCA_900501925.1_18623_2_124	GCA_900501925.1	https://ftp.ncbi.nlm.nih.gov/genomes/all/GCA/900/501/925/GCA_900501925.1_18623_2_124
Klebsiella_pneumoniae_EuSCAPE_PT064	GCA_900501955.1_18623_2_125	GCA_900501955.1	https://ftp.ncbi.nlm.nih.gov/genomes/all/GCA/900/501/955/GCA_900501955.1_18623_2_125
Klebsiella_pneumoniae_EuSCAPE_PT066	GCA_900501965.1_18623_2_127	GCA_900501965.1	https://ftp.ncbi.nlm.nih.gov/genomes/all/GCA/900/501/965/GCA_900501965.1_18623_2_127
Klebsiella_pneumoniae_EuSCAPE_PT068	GCA_900501985.1_18623_2_129	GCA_900501985.1	https://ftp.ncbi.nlm.nih.gov/genomes/all/GCA/900/501/985/GCA_900501985.1_18623_2_129
Klebsiella_pneumoniae_EuSCAPE_PT071	GCA_900502015.1_18623_2_132	GCA_900502015.1	https://ftp.ncbi.nlm.nih.gov/genomes/all/GCA/900/502/015/GCA_900502015.1_18623_2_132
Klebsiella_pneumoniae_EuSCAPE_PT072	GCA_900502045.1_18623_2_133	GCA_900502045.1	https://ftp.ncbi.nlm.nih.gov/genomes/all/GCA/900/502/045/GCA_900502045.1_18623_2_133
Klebsiella_pneumoniae_EuSCAPE_PT073	GCA_900502025.1_18623_2_134	GCA_900502025.1	https://ftp.ncbi.nlm.nih.gov/genomes/all/GCA/900/502/025/GCA_900502025.1_18623_2_134
Klebsiella_pneumoniae_EuSCAPE_PT075	GCA_900502065.1_18623_2_136	GCA_900502065.1	https://ftp.ncbi.nlm.nih.gov/genomes/all/GCA/900/502/065/GCA_900502065.1_18623_2_136
Klebsiella_pneumoniae_EuSCAPE_PT087	GCA_900502105.1_18623_2_147	GCA_900502105.1	https://ftp.ncbi.nlm.nih.gov/genomes/all/GCA/900/502/105/GCA_900502105.1_18623_2_147
Klebsiella_pneumoniae_EuSCAPE_PT092	GCA_900502185.1_18623_2_151	GCA_900502185.1	https://ftp.ncbi.nlm.nih.gov/genomes/all/GCA/900/502/185/GCA_900502185.1_18623_2_151
Klebsiella_pneumoniae_EuSCAPE_PT096	GCA_900502165.1_18623_2_154	GCA_900502165.1	https://ftp.ncbi.nlm.nih.gov/genomes/all/GCA/900/502/165/GCA_900502165.1_18623_2_154
Klebsiella_pneumoniae_EuSCAPE_PT099	GCA_900502235.1_18623_2_157	GCA_900502235.1	https://ftp.ncbi.nlm.nih.gov/genomes/all/GCA/900/502/235/GCA_900502235.1_18623_2_157
Klebsiella_pneumoniae_EuSCAPE_PT100	GCA_900502215.1_18623_2_158	GCA_900502215.1	https://ftp.ncbi.nlm.nih.gov/genomes/all/GCA/900/502/215/GCA_900502215.1_18623_2_158
Klebsiella_pneumoniae_EuSCAPE_RO004	GCA_900504765.1_19084_3_8	GCA_900504765.1	https://ftp.ncbi.nlm.nih.gov/genomes/all/GCA/900/504/765/GCA_900504765.1_19084_3_8
Klebsiella_pneumoniae_EuSCAPE_RO007	GCA_900503875.1_19084_3_11	GCA_900503875.1	https://ftp.ncbi.nlm.nih.gov/genomes/all/GCA/900/503/875/GCA_900503875.1_19084_3_11
Klebsiella_pneumoniae_EuSCAPE_RO010	GCA_900504065.1_19084_3_14	GCA_900504065.1	https://ftp.ncbi.nlm.nih.gov/genomes/all/GCA/900/504/065/GCA_900504065.1_19084_3_14
Klebsiella_pneumoniae_EuSCAPE_RO012	GCA_900504165.1_19084_3_15	GCA_900504165.1	https://ftp.ncbi.nlm.nih.gov/genomes/all/GCA/900/504/165/GCA_900504165.1_19084_3_15
Klebsiella_pneumoniae_EuSCAPE_RO014	GCA_900504345.1_19084_3_17	GCA_900504345.1	https://ftp.ncbi.nlm.nih.gov/genomes/all/GCA/900/504/345/GCA_900504345.1_19084_3_17
Klebsiella_pneumoniae_EuSCAPE_RO015	GCA_900504445.1_19084_3_18	GCA_900504445.1	https://ftp.ncbi.nlm.nih.gov/genomes/all/GCA/900/504/445/GCA_900504445.1_19084_3_18
Klebsiella_pneumoniae_EuSCAPE_RO016	GCA_900504525.1_19084_3_19	GCA_900504525.1	https://ftp.ncbi.nlm.nih.gov/genomes/all/GCA/900/504/525/GCA_900504525.1_19084_3_19
Klebsiella_pneumoniae_EuSCAPE_RO018	GCA_900504735.1_19084_3_21	GCA_900504735.1	https://ftp.ncbi.nlm.nih.gov/genomes/all/GCA/900/504/735/GCA_900504735.1_19084_3_21
Klebsiella_pneumoniae_EuSCAPE_RO023	GCA_900504555.1_19084_3_26	GCA_900504555.1	https://ftp.ncbi.nlm.nih.gov/genomes/all/GCA/900/504/555/GCA_900504555.1_19084_3_26
Klebsiella_pneumoniae_EuSCAPE_RO024	GCA_900504755.1_19084_3_27	GCA_900504755.1	https://ftp.ncbi.nlm.nih.gov/genomes/all/GCA/900/504/755/GCA_900504755.1_19084_3_27
Klebsiella_pneumoniae_EuSCAPE_RO026	GCA_900504575.1_19084_3_29	GCA_900504575.1	https://ftp.ncbi.nlm.nih.gov/genomes/all/GCA/900/504/575/GCA_900504575.1_19084_3_29
Klebsiella_pneumoniae_EuSCAPE_RO027	GCA_900504605.1_19084_3_30	GCA_900504605.1	https://ftp.ncbi.nlm.nih.gov/genomes/all/GCA/900/504/605/GCA_900504605.1_19084_3_30
Klebsiella_pneumoniae_EuSCAPE_RO029	GCA_900504665.1_19084_3_32	GCA_900504665.1	https://ftp.ncbi.nlm.nih.gov/genomes/all/GCA/900/504/665/GCA_900504665.1_19084_3_32
Klebsiella_pneumoniae_EuSCAPE_RO031	GCA_900504595.1_19084_3_34	GCA_900504595.1	https://ftp.ncbi.nlm.nih.gov/genomes/all/GCA/900/504/595/GCA_900504595.1_19084_3_34
Klebsiella_pneumoniae_EuSCAPE_RO032	GCA_900504625.1_19084_3_35	GCA_900504625.1	https://ftp.ncbi.nlm.nih.gov/genomes/all/GCA/900/504/625/GCA_900504625.1_19084_3_35
Klebsiella_pneumoniae_EuSCAPE_RO033	GCA_900504635.1_19084_3_36	GCA_900504635.1	https://ftp.ncbi.nlm.nih.gov/genomes/all/GCA/900/504/635/GCA_900504635.1_19084_3_36
Klebsiella_pneumoniae_EuSCAPE_RO039	GCA_900504685.1_19084_3_42	GCA_900504685.1	https://ftp.ncbi.nlm.nih.gov/genomes/all/GCA/900/504/685/GCA_900504685.1_19084_3_42
Klebsiella_pneumoniae_EuSCAPE_RO043	GCA_900503965.1_19084_3_129	GCA_900503965.1	https://ftp.ncbi.nlm.nih.gov/genomes/all/GCA/900/503/965/GCA_900503965.1_19084_3_129
Klebsiella_pneumoniae_EuSCAPE_RO044	GCA_900503995.1_19084_3_130	GCA_900503995.1	https://ftp.ncbi.nlm.nih.gov/genomes/all/GCA/900/503/995/GCA_900503995.1_19084_3_130
Klebsiella_pneumoniae_EuSCAPE_RO045	GCA_900504025.1_19084_3_131	GCA_900504025.1	https://ftp.ncbi.nlm.nih.gov/genomes/all/GCA/900/504/025/GCA_900504025.1_19084_3_131
Klebsiella_pneumoniae_EuSCAPE_RO046	GCA_900504005.1_19084_3_132	GCA_900504005.1	https://ftp.ncbi.nlm.nih.gov/genomes/all/GCA/900/504/005/GCA_900504005.1_19084_3_132
Klebsiella_pneumoniae_EuSCAPE_RO047	GCA_900504015.1_19084_3_133	GCA_900504015.1	https://ftp.ncbi.nlm.nih.gov/genomes/all/GCA/900/504/015/GCA_900504015.1_19084_3_133
Klebsiella_pneumoniae_EuSCAPE_RO048	GCA_900504055.1_19084_3_134	GCA_900504055.1	https://ftp.ncbi.nlm.nih.gov/genomes/all/GCA/900/504/055/GCA_900504055.1_19084_3_134
Klebsiella_pneumoniae_EuSCAPE_RO049	GCA_900504045.1_19084_3_135	GCA_900504045.1	https://ftp.ncbi.nlm.nih.gov/genomes/all/GCA/900/504/045/GCA_900504045.1_19084_3_135
Klebsiella_pneumoniae_EuSCAPE_RO051	GCA_900504035.1_19084_3_137	GCA_900504035.1	https://ftp.ncbi.nlm.nih.gov/genomes/all/GCA/900/504/035/GCA_900504035.1_19084_3_137
Klebsiella_pneumoniae_EuSCAPE_RO054	GCA_900504085.1_19084_3_139	GCA_900504085.1	https://ftp.ncbi.nlm.nih.gov/genomes/all/GCA/900/504/085/GCA_900504085.1_19084_3_139
Klebsiella_pneumoniae_EuSCAPE_RO056	GCA_900504095.1_19084_3_141	GCA_900504095.1	https://ftp.ncbi.nlm.nih.gov/genomes/all/GCA/900/504/095/GCA_900504095.1_19084_3_141
Klebsiella_pneumoniae_EuSCAPE_RO061	GCA_900504105.1_19084_3_146	GCA_900504105.1	https://ftp.ncbi.nlm.nih.gov/genomes/all/GCA/900/504/105/GCA_900504105.1_19084_3_146
Klebsiella_pneumoniae_EuSCAPE_RO062	GCA_900504135.1_19084_3_147	GCA_900504135.1	https://ftp.ncbi.nlm.nih.gov/genomes/all/GCA/900/504/135/GCA_900504135.1_19084_3_147
Klebsiella_pneumoniae_EuSCAPE_RO064	GCA_900504125.1_19084_3_149	GCA_900504125.1	https://ftp.ncbi.nlm.nih.gov/genomes/all/GCA/900/504/125/GCA_900504125.1_19084_3_149
Klebsiella_pneumoniae_EuSCAPE_RO065	GCA_900504145.1_19084_3_150	GCA_900504145.1	https://ftp.ncbi.nlm.nih.gov/genomes/all/GCA/900/504/145/GCA_900504145.1_19084_3_150
Klebsiella_pneumoniae_EuSCAPE_RO067	GCA_900504175.1_19084_3_152	GCA_900504175.1	https://ftp.ncbi.nlm.nih.gov/genomes/all/GCA/900/504/175/GCA_900504175.1_19084_3_152
Klebsiella_pneumoniae_EuSCAPE_RO069	GCA_900504185.1_19084_3_154	GCA_900504185.1	https://ftp.ncbi.nlm.nih.gov/genomes/all/GCA/900/504/185/GCA_900504185.1_19084_3_154
Klebsiella_pneumoniae_EuSCAPE_RO070	GCA_900504205.1_19084_3_155	GCA_900504205.1	https://ftp.ncbi.nlm.nih.gov/genomes/all/GCA/900/504/205/GCA_900504205.1_19084_3_155
Klebsiella_pneumoniae_EuSCAPE_RO071	GCA_900504195.1_19084_3_156	GCA_900504195.1	https://ftp.ncbi.nlm.nih.gov/genomes/all/GCA/900/504/195/GCA_900504195.1_19084_3_156
Klebsiella_pneumoniae_EuSCAPE_RO073	GCA_900504255.1_19084_3_158	GCA_900504255.1	https://ftp.ncbi.nlm.nih.gov/genomes/all/GCA/900/504/255/GCA_900504255.1_19084_3_158
Klebsiella_pneumoniae_EuSCAPE_RO074	GCA_900504235.1_19084_3_159	GCA_900504235.1	https://ftp.ncbi.nlm.nih.gov/genomes/all/GCA/900/504/235/GCA_900504235.1_19084_3_159
Klebsiella_pneumoniae_EuSCAPE_RO077	GCA_900504275.1_19084_3_162	GCA_900504275.1	https://ftp.ncbi.nlm.nih.gov/genomes/all/GCA/900/504/275/GCA_900504275.1_19084_3_162
Klebsiella_pneumoniae_EuSCAPE_RO078	GCA_900504285.1_19084_3_163	GCA_900504285.1	https://ftp.ncbi.nlm.nih.gov/genomes/all/GCA/900/504/285/GCA_900504285.1_19084_3_163
Klebsiella_pneumoniae_EuSCAPE_RO080	GCA_900504305.1_19084_3_165	GCA_900504305.1	https://ftp.ncbi.nlm.nih.gov/genomes/all/GCA/900/504/305/GCA_900504305.1_19084_3_165
Klebsiella_pneumoniae_EuSCAPE_RO082	GCA_900504325.1_19084_3_167	GCA_900504325.1	https://ftp.ncbi.nlm.nih.gov/genomes/all/GCA/900/504/325/GCA_900504325.1_19084_3_167
Klebsiella_pneumoniae_EuSCAPE_RO083	GCA_900504335.1_19084_3_168	GCA_900504335.1	https://ftp.ncbi.nlm.nih.gov/genomes/all/GCA/900/504/335/GCA_900504335.1_19084_3_168
Klebsiella_pneumoniae_EuSCAPE_RO084	GCA_900504375.1_19084_3_169	GCA_900504375.1	https://ftp.ncbi.nlm.nih.gov/genomes/all/GCA/900/504/375/GCA_900504375.1_19084_3_169
Klebsiella_pneumoniae_EuSCAPE_RO088	GCA_900504385.1_19084_3_173	GCA_900504385.1	https://ftp.ncbi.nlm.nih.gov/genomes/all/GCA/900/504/385/GCA_900504385.1_19084_3_173
Klebsiella_pneumoniae_EuSCAPE_RO089	GCA_900504415.1_19084_3_174	GCA_900504415.1	https://ftp.ncbi.nlm.nih.gov/genomes/all/GCA/900/504/415/GCA_900504415.1_19084_3_174
Klebsiella_pneumoniae_EuSCAPE_RO092	GCA_900504455.1_19084_3_177	GCA_900504455.1	https://ftp.ncbi.nlm.nih.gov/genomes/all/GCA/900/504/455/GCA_900504455.1_19084_3_177
Klebsiella_pneumoniae_EuSCAPE_RO093	GCA_900504425.1_19084_3_178	GCA_900504425.1	https://ftp.ncbi.nlm.nih.gov/genomes/all/GCA/900/504/425/GCA_900504425.1_19084_3_178
Klebsiella_pneumoniae_EuSCAPE_RO095	GCA_900504465.1_19084_3_180	GCA_900504465.1	https://ftp.ncbi.nlm.nih.gov/genomes/all/GCA/900/504/465/GCA_900504465.1_19084_3_180
Klebsiella_pneumoniae_EuSCAPE_RO099	GCA_900504505.1_19084_3_184	GCA_900504505.1	https://ftp.ncbi.nlm.nih.gov/genomes/all/GCA/900/504/505/GCA_900504505.1_19084_3_184
Klebsiella_pneumoniae_EuSCAPE_RO100	GCA_900504545.1_19084_3_186	GCA_900504545.1	https://ftp.ncbi.nlm.nih.gov/genomes/all/GCA/900/504/545/GCA_900504545.1_19084_3_186
Klebsiella_pneumoniae_EuSCAPE_RO101	GCA_900504495.1_19084_3_185	GCA_900504495.1	https://ftp.ncbi.nlm.nih.gov/genomes/all/GCA/900/504/495/GCA_900504495.1_19084_3_185
Klebsiella_pneumoniae_EuSCAPE_RO102	GCA_900504915.1_19084_4_1	GCA_900504915.1	https://ftp.ncbi.nlm.nih.gov/genomes/all/GCA/900/504/915/GCA_900504915.1_19084_4_1
Klebsiella_pneumoniae_EuSCAPE_RO103	GCA_900503305.1_18858_1_20	GCA_900503305.1	https://ftp.ncbi.nlm.nih.gov/genomes/all/GCA/900/503/305/GCA_900503305.1_18858_1_20
Klebsiella_pneumoniae_EuSCAPE_RO105	GCA_900503315.1_18858_1_21	GCA_900503315.1	https://ftp.ncbi.nlm.nih.gov/genomes/all/GCA/900/503/315/GCA_900503315.1_18858_1_21
Klebsiella_pneumoniae_EuSCAPE_RO106	GCA_900505695.1_19084_4_3	GCA_900505695.1	https://ftp.ncbi.nlm.nih.gov/genomes/all/GCA/900/505/695/GCA_900505695.1_19084_4_3
Klebsiella_pneumoniae_EuSCAPE_RO107	GCA_900505805.1_19084_4_4	GCA_900505805.1	https://ftp.ncbi.nlm.nih.gov/genomes/all/GCA/900/505/805/GCA_900505805.1_19084_4_4
Klebsiella_pneumoniae_EuSCAPE_RO108	GCA_900505855.1_19084_4_5	GCA_900505855.1	https://ftp.ncbi.nlm.nih.gov/genomes/all/GCA/900/505/855/GCA_900505855.1_19084_4_5
Klebsiella_pneumoniae_EuSCAPE_RO109	GCA_900505955.1_19084_4_6	GCA_900505955.1	https://ftp.ncbi.nlm.nih.gov/genomes/all/GCA/900/505/955/GCA_900505955.1_19084_4_6
Klebsiella_pneumoniae_EuSCAPE_RO111	GCA_900506145.1_19084_4_8	GCA_900506145.1	https://ftp.ncbi.nlm.nih.gov/genomes/all/GCA/900/506/145/GCA_900506145.1_19084_4_8
Klebsiella_pneumoniae_EuSCAPE_RO113	GCA_900503345.1_18858_1_23	GCA_900503345.1	https://ftp.ncbi.nlm.nih.gov/genomes/all/GCA/900/503/345/GCA_900503345.1_18858_1_23
Klebsiella_pneumoniae_EuSCAPE_RO115	GCA_900504885.1_19084_4_10	GCA_900504885.1	https://ftp.ncbi.nlm.nih.gov/genomes/all/GCA/900/504/885/GCA_900504885.1_19084_4_10
Klebsiella_pneumoniae_EuSCAPE_RO117	GCA_900505075.1_19084_4_12	GCA_900505075.1	https://ftp.ncbi.nlm.nih.gov/genomes/all/GCA/900/505/075/GCA_900505075.1_19084_4_12
Klebsiella_pneumoniae_EuSCAPE_RO118	GCA_900505175.1_19084_4_13	GCA_900505175.1	https://ftp.ncbi.nlm.nih.gov/genomes/all/GCA/900/505/175/GCA_900505175.1_19084_4_13
Klebsiella_pneumoniae_EuSCAPE_RO119	GCA_900505305.1_19084_4_14	GCA_900505305.1	https://ftp.ncbi.nlm.nih.gov/genomes/all/GCA/900/505/305/GCA_900505305.1_19084_4_14
Klebsiella_pneumoniae_EuSCAPE_RO122	GCA_900505475.1_19084_4_17	GCA_900505475.1	https://ftp.ncbi.nlm.nih.gov/genomes/all/GCA/900/505/475/GCA_900505475.1_19084_4_17
Klebsiella_pneumoniae_EuSCAPE_RO123	GCA_900505575.1_19084_4_18	GCA_900505575.1	https://ftp.ncbi.nlm.nih.gov/genomes/all/GCA/900/505/575/GCA_900505575.1_19084_4_18
Klebsiella_pneumoniae_EuSCAPE_RO124	GCA_900505605.1_19084_4_19	GCA_900505605.1	https://ftp.ncbi.nlm.nih.gov/genomes/all/GCA/900/505/605/GCA_900505605.1_19084_4_19
Klebsiella_pneumoniae_EuSCAPE_RO125	GCA_900505625.1_19084_4_20	GCA_900505625.1	https://ftp.ncbi.nlm.nih.gov/genomes/all/GCA/900/505/625/GCA_900505625.1_19084_4_20
Klebsiella_pneumoniae_EuSCAPE_RO126	GCA_900505645.1_19084_4_21	GCA_900505645.1	https://ftp.ncbi.nlm.nih.gov/genomes/all/GCA/900/505/645/GCA_900505645.1_19084_4_21
Klebsiella_pneumoniae_EuSCAPE_RS001	GCA_900501625.1_18623_1_87	GCA_900501625.1	https://ftp.ncbi.nlm.nih.gov/genomes/all/GCA/900/501/625/GCA_900501625.1_18623_1_87
Klebsiella_pneumoniae_EuSCAPE_RS006	GCA_900502495.1_18623_2_51	GCA_900502495.1	https://ftp.ncbi.nlm.nih.gov/genomes/all/GCA/900/502/495/GCA_900502495.1_18623_2_51
Klebsiella_pneumoniae_EuSCAPE_RS009	GCA_900502515.1_18623_2_52	GCA_900502515.1	https://ftp.ncbi.nlm.nih.gov/genomes/all/GCA/900/502/515/GCA_900502515.1_18623_2_52
Klebsiella_pneumoniae_EuSCAPE_RS010	GCA_902155935.1_18623_1_90	GCA_902155935.1	https://ftp.ncbi.nlm.nih.gov/genomes/all/GCA/902/155/935/GCA_902155935.1_18623_1_90
Klebsiella_pneumoniae_EuSCAPE_RS011	GCA_900505045.1_19084_4_115	GCA_900505045.1	https://ftp.ncbi.nlm.nih.gov/genomes/all/GCA/900/505/045/GCA_900505045.1_19084_4_115
Klebsiella_pneumoniae_EuSCAPE_RS012	GCA_900505085.1_19084_4_116	GCA_900505085.1	https://ftp.ncbi.nlm.nih.gov/genomes/all/GCA/900/505/085/GCA_900505085.1_19084_4_116
Klebsiella_pneumoniae_EuSCAPE_RS014	GCA_900505055.1_19084_4_117	GCA_900505055.1	https://ftp.ncbi.nlm.nih.gov/genomes/all/GCA/900/505/055/GCA_900505055.1_19084_4_117
Klebsiella_pneumoniae_EuSCAPE_RS015	GCA_900505065.1_19084_4_118	GCA_900505065.1	https://ftp.ncbi.nlm.nih.gov/genomes/all/GCA/900/505/065/GCA_900505065.1_19084_4_118
Klebsiella_pneumoniae_EuSCAPE_RS016	GCA_900505095.1_19084_4_119	GCA_900505095.1	https://ftp.ncbi.nlm.nih.gov/genomes/all/GCA/900/505/095/GCA_900505095.1_19084_4_119
Klebsiella_pneumoniae_EuSCAPE_RS017	GCA_902155925.1_19084_4_120	GCA_902155925.1	https://ftp.ncbi.nlm.nih.gov/genomes/all/GCA/902/155/925/GCA_902155925.1_19084_4_120
Klebsiella_pneumoniae_EuSCAPE_RS018	GCA_900503405.1_18858_1_34	GCA_900503405.1	https://ftp.ncbi.nlm.nih.gov/genomes/all/GCA/900/503/405/GCA_900503405.1_18858_1_34
Klebsiella_pneumoniae_EuSCAPE_RS021	GCA_900505115.1_19084_4_122	GCA_900505115.1	https://ftp.ncbi.nlm.nih.gov/genomes/all/GCA/900/505/115/GCA_900505115.1_19084_4_122
Klebsiella_pneumoniae_EuSCAPE_RS022	GCA_900505105.1_19084_4_123	GCA_900505105.1	https://ftp.ncbi.nlm.nih.gov/genomes/all/GCA/900/505/105/GCA_900505105.1_19084_4_123
Klebsiella_pneumoniae_EuSCAPE_RS025	GCA_900503395.1_18858_1_35	GCA_900503395.1	https://ftp.ncbi.nlm.nih.gov/genomes/all/GCA/900/503/395/GCA_900503395.1_18858_1_35
Klebsiella_pneumoniae_EuSCAPE_RS026	GCA_900505125.1_19084_4_124	GCA_900505125.1	https://ftp.ncbi.nlm.nih.gov/genomes/all/GCA/900/505/125/GCA_900505125.1_19084_4_124
Klebsiella_pneumoniae_EuSCAPE_RS027	GCA_900505145.1_19084_4_125	GCA_900505145.1	https://ftp.ncbi.nlm.nih.gov/genomes/all/GCA/900/505/145/GCA_900505145.1_19084_4_125
Klebsiella_pneumoniae_EuSCAPE_RS028	GCA_900505195.1_19084_4_126	GCA_900505195.1	https://ftp.ncbi.nlm.nih.gov/genomes/all/GCA/900/505/195/GCA_900505195.1_19084_4_126
Klebsiella_pneumoniae_EuSCAPE_RS032	GCA_900505165.1_19084_4_129	GCA_900505165.1	https://ftp.ncbi.nlm.nih.gov/genomes/all/GCA/900/505/165/GCA_900505165.1_19084_4_129
Klebsiella_pneumoniae_EuSCAPE_RS033	GCA_900503425.1_18858_1_37	GCA_900503425.1	https://ftp.ncbi.nlm.nih.gov/genomes/all/GCA/900/503/425/GCA_900503425.1_18858_1_37
Klebsiella_pneumoniae_EuSCAPE_RS034	GCA_900505185.1_19084_4_130	GCA_900505185.1	https://ftp.ncbi.nlm.nih.gov/genomes/all/GCA/900/505/185/GCA_900505185.1_19084_4_130
Klebsiella_pneumoniae_EuSCAPE_RS035	GCA_900503455.1_18858_1_38	GCA_900503455.1	https://ftp.ncbi.nlm.nih.gov/genomes/all/GCA/900/503/455/GCA_900503455.1_18858_1_38
Klebsiella_pneumoniae_EuSCAPE_RS036	GCA_900505215.1_19084_4_131	GCA_900505215.1	https://ftp.ncbi.nlm.nih.gov/genomes/all/GCA/900/505/215/GCA_900505215.1_19084_4_131
Klebsiella_pneumoniae_EuSCAPE_RS038	GCA_900503475.1_18858_1_39	GCA_900503475.1	https://ftp.ncbi.nlm.nih.gov/genomes/all/GCA/900/503/475/GCA_900503475.1_18858_1_39
Klebsiella_pneumoniae_EuSCAPE_RS040	GCA_900505235.1_19084_4_134	GCA_900505235.1	https://ftp.ncbi.nlm.nih.gov/genomes/all/GCA/900/505/235/GCA_900505235.1_19084_4_134
Klebsiella_pneumoniae_EuSCAPE_RS041	GCA_900505225.1_19084_4_135	GCA_900505225.1	https://ftp.ncbi.nlm.nih.gov/genomes/all/GCA/900/505/225/GCA_900505225.1_19084_4_135
Klebsiella_pneumoniae_EuSCAPE_RS042	GCA_900505255.1_19084_4_136	GCA_900505255.1	https://ftp.ncbi.nlm.nih.gov/genomes/all/GCA/900/505/255/GCA_900505255.1_19084_4_136
Klebsiella_pneumoniae_EuSCAPE_RS043	GCA_900505275.1_19084_4_137	GCA_900505275.1	https://ftp.ncbi.nlm.nih.gov/genomes/all/GCA/900/505/275/GCA_900505275.1_19084_4_137
Klebsiella_pneumoniae_EuSCAPE_RS044	GCA_900503445.1_18858_1_40	GCA_900503445.1	https://ftp.ncbi.nlm.nih.gov/genomes/all/GCA/900/503/445/GCA_900503445.1_18858_1_40
Klebsiella_pneumoniae_EuSCAPE_RS045	GCA_900503485.1_18858_1_41	GCA_900503485.1	https://ftp.ncbi.nlm.nih.gov/genomes/all/GCA/900/503/485/GCA_900503485.1_18858_1_41
Klebsiella_pneumoniae_EuSCAPE_RS046	GCA_900503465.1_18858_1_42	GCA_900503465.1	https://ftp.ncbi.nlm.nih.gov/genomes/all/GCA/900/503/465/GCA_900503465.1_18858_1_42
Klebsiella_pneumoniae_EuSCAPE_RS047	GCA_900505245.1_19084_4_138	GCA_900505245.1	https://ftp.ncbi.nlm.nih.gov/genomes/all/GCA/900/505/245/GCA_900505245.1_19084_4_138
Klebsiella_pneumoniae_EuSCAPE_RS048	GCA_900505265.1_19084_4_139	GCA_900505265.1	https://ftp.ncbi.nlm.nih.gov/genomes/all/GCA/900/505/265/GCA_900505265.1_19084_4_139
Klebsiella_pneumoniae_EuSCAPE_RS049	GCA_900505295.1_19084_4_140	GCA_900505295.1	https://ftp.ncbi.nlm.nih.gov/genomes/all/GCA/900/505/295/GCA_900505295.1_19084_4_140
Klebsiella_pneumoniae_EuSCAPE_RS051	GCA_900503495.1_18858_1_43	GCA_900503495.1	https://ftp.ncbi.nlm.nih.gov/genomes/all/GCA/900/503/495/GCA_900503495.1_18858_1_43
Klebsiella_pneumoniae_EuSCAPE_RS052	GCA_900505315.1_19084_4_142	GCA_900505315.1	https://ftp.ncbi.nlm.nih.gov/genomes/all/GCA/900/505/315/GCA_900505315.1_19084_4_142
Klebsiella_pneumoniae_EuSCAPE_RS053	GCA_900505345.1_19084_4_143	GCA_900505345.1	https://ftp.ncbi.nlm.nih.gov/genomes/all/GCA/900/505/345/GCA_900505345.1_19084_4_143
Klebsiella_pneumoniae_EuSCAPE_RS054	GCA_900503505.1_18858_1_44	GCA_900503505.1	https://ftp.ncbi.nlm.nih.gov/genomes/all/GCA/900/503/505/GCA_900503505.1_18858_1_44
Klebsiella_pneumoniae_EuSCAPE_RS056	GCA_900505325.1_19084_4_145	GCA_900505325.1	https://ftp.ncbi.nlm.nih.gov/genomes/all/GCA/900/505/325/GCA_900505325.1_19084_4_145
Klebsiella_pneumoniae_EuSCAPE_RS057	GCA_900505355.1_19084_4_146	GCA_900505355.1	https://ftp.ncbi.nlm.nih.gov/genomes/all/GCA/900/505/355/GCA_900505355.1_19084_4_146
Klebsiella_pneumoniae_EuSCAPE_RS058	GCA_900505335.1_19084_4_147	GCA_900505335.1	https://ftp.ncbi.nlm.nih.gov/genomes/all/GCA/900/505/335/GCA_900505335.1_19084_4_147
Klebsiella_pneumoniae_EuSCAPE_RS060	GCA_900503515.1_18858_1_45	GCA_900503515.1	https://ftp.ncbi.nlm.nih.gov/genomes/all/GCA/900/503/515/GCA_900503515.1_18858_1_45
Klebsiella_pneumoniae_EuSCAPE_RS061	GCA_900503525.1_18858_1_46	GCA_900503525.1	https://ftp.ncbi.nlm.nih.gov/genomes/all/GCA/900/503/525/GCA_900503525.1_18858_1_46
Klebsiella_pneumoniae_EuSCAPE_RS063	GCA_900505375.1_19084_4_150	GCA_900505375.1	https://ftp.ncbi.nlm.nih.gov/genomes/all/GCA/900/505/375/GCA_900505375.1_19084_4_150
Klebsiella_pneumoniae_EuSCAPE_RS064	GCA_902156105.1_19084_4_151	GCA_902156105.1	https://ftp.ncbi.nlm.nih.gov/genomes/all/GCA/902/156/105/GCA_902156105.1_19084_4_151
Klebsiella_pneumoniae_EuSCAPE_RS067	GCA_900503545.1_18858_1_47	GCA_900503545.1	https://ftp.ncbi.nlm.nih.gov/genomes/all/GCA/900/503/545/GCA_900503545.1_18858_1_47
Klebsiella_pneumoniae_EuSCAPE_RS069	GCA_900505415.1_19084_4_155	GCA_900505415.1	https://ftp.ncbi.nlm.nih.gov/genomes/all/GCA/900/505/415/GCA_900505415.1_19084_4_155
Klebsiella_pneumoniae_EuSCAPE_RS071	GCA_900503535.1_18858_1_48	GCA_900503535.1	https://ftp.ncbi.nlm.nih.gov/genomes/all/GCA/900/503/535/GCA_900503535.1_18858_1_48
Klebsiella_pneumoniae_EuSCAPE_RS072	GCA_900503555.1_18858_1_49	GCA_900503555.1	https://ftp.ncbi.nlm.nih.gov/genomes/all/GCA/900/503/555/GCA_900503555.1_18858_1_49
Klebsiella_pneumoniae_EuSCAPE_RS074	GCA_900505435.1_19084_4_158	GCA_900505435.1	https://ftp.ncbi.nlm.nih.gov/genomes/all/GCA/900/505/435/GCA_900505435.1_19084_4_158
Klebsiella_pneumoniae_EuSCAPE_RS075	GCA_900505405.1_19084_4_159	GCA_900505405.1	https://ftp.ncbi.nlm.nih.gov/genomes/all/GCA/900/505/405/GCA_900505405.1_19084_4_159
Klebsiella_pneumoniae_EuSCAPE_RS077	GCA_900505425.1_19084_4_160	GCA_900505425.1	https://ftp.ncbi.nlm.nih.gov/genomes/all/GCA/900/505/425/GCA_900505425.1_19084_4_160
Klebsiella_pneumoniae_EuSCAPE_RS080	GCA_900505455.1_19084_4_163	GCA_900505455.1	https://ftp.ncbi.nlm.nih.gov/genomes/all/GCA/900/505/455/GCA_900505455.1_19084_4_163
Klebsiella_pneumoniae_EuSCAPE_RS081	GCA_902155965.1_18858_1_51	GCA_902155965.1	https://ftp.ncbi.nlm.nih.gov/genomes/all/GCA/902/155/965/GCA_902155965.1_18858_1_51
Klebsiella_pneumoniae_EuSCAPE_RS082	GCA_900505465.1_19084_4_164	GCA_900505465.1	https://ftp.ncbi.nlm.nih.gov/genomes/all/GCA/900/505/465/GCA_900505465.1_19084_4_164
Klebsiella_pneumoniae_EuSCAPE_RS085	GCA_900505505.1_19084_4_167	GCA_900505505.1	https://ftp.ncbi.nlm.nih.gov/genomes/all/GCA/900/505/505/GCA_900505505.1_19084_4_167
Klebsiella_pneumoniae_EuSCAPE_RS086	GCA_900505485.1_19084_4_168	GCA_900505485.1	https://ftp.ncbi.nlm.nih.gov/genomes/all/GCA/900/505/485/GCA_900505485.1_19084_4_168
Klebsiella_pneumoniae_EuSCAPE_RS088	GCA_900505525.1_19084_4_170	GCA_900505525.1	https://ftp.ncbi.nlm.nih.gov/genomes/all/GCA/900/505/525/GCA_900505525.1_19084_4_170
Klebsiella_pneumoniae_EuSCAPE_RS092	GCA_900505535.1_19084_4_174	GCA_900505535.1	https://ftp.ncbi.nlm.nih.gov/genomes/all/GCA/900/505/535/GCA_900505535.1_19084_4_174
Klebsiella_pneumoniae_EuSCAPE_RS093	GCA_900505545.1_19084_4_175	GCA_900505545.1	https://ftp.ncbi.nlm.nih.gov/genomes/all/GCA/900/505/545/GCA_900505545.1_19084_4_175
Klebsiella_pneumoniae_EuSCAPE_RS094	GCA_900505565.1_19084_4_176	GCA_900505565.1	https://ftp.ncbi.nlm.nih.gov/genomes/all/GCA/900/505/565/GCA_900505565.1_19084_4_176
Klebsiella_pneumoniae_EuSCAPE_RS098	GCA_900505585.1_19084_4_180	GCA_900505585.1	https://ftp.ncbi.nlm.nih.gov/genomes/all/GCA/900/505/585/GCA_900505585.1_19084_4_180
Klebsiella_pneumoniae_EuSCAPE_RS099	GCA_900503625.1_18858_1_52	GCA_900503625.1	https://ftp.ncbi.nlm.nih.gov/genomes/all/GCA/900/503/625/GCA_900503625.1_18858_1_52
Klebsiella_pneumoniae_EuSCAPE_RS100	GCA_900505555.1_19084_4_181	GCA_900505555.1	https://ftp.ncbi.nlm.nih.gov/genomes/all/GCA/900/505/555/GCA_900505555.1_19084_4_181
Klebsiella_pneumoniae_EuSCAPE_RS102	GCA_900503605.1_18858_1_53	GCA_900503605.1	https://ftp.ncbi.nlm.nih.gov/genomes/all/GCA/900/503/605/GCA_900503605.1_18858_1_53
Klebsiella_pneumoniae_EuSCAPE_RS103	GCA_900505595.1_19084_4_183	GCA_900505595.1	https://ftp.ncbi.nlm.nih.gov/genomes/all/GCA/900/505/595/GCA_900505595.1_19084_4_183
Klebsiella_pneumoniae_EuSCAPE_RS105	GCA_902155855.1_19084_4_185	GCA_902155855.1	https://ftp.ncbi.nlm.nih.gov/genomes/all/GCA/902/155/855/GCA_902155855.1_19084_4_185
Klebsiella_pneumoniae_EuSCAPE_RS106	GCA_900507105.1_19506_1_80	GCA_900507105.1	https://ftp.ncbi.nlm.nih.gov/genomes/all/GCA/900/507/105/GCA_900507105.1_19506_1_80
[truncated: 2,388 more rows]
